# Supplementary material for: Development of a cDNA microarray for the measurement of gene expression in the sheep scab mite Psoroptes ovis
Source: Parasit Vectors. 2012 Feb 8;5:30. doi: 10.1186/1756-3305-5-30 (PMC3296576; doi:10.1186/1756-3305-5-30)
Supplement: Additional file 1 — P. ovis cDNA microarray annotation data. This file contains the annotation of the probes used in the construction of the P. ovis cDNA microarray, which includes Probe ID, GenBank accession ID and sequence description from BLAST analysis. [file 1756-3305-5-30-S1.TXT]

Probe ID	GenBank Accession Number	Sequence Description
Bu_001_a02	FR748231	copia type poly protein
Bu_001_a07	FR748235	lem domain containing 3
Bu_001_a08	FR748236	gtp-binding protein ypt1
Bu_001_a09	FR748237	WD repeat domain phosphoinositide interacting 1
Bu_001_a10	FR748238	vacuolar atp synthase subunit d
Bu_001_a11	N/A	N/A
Bu_001_a12	FR748239	yip1 domain member 1
Bu_001_b02	FR748241	FK506 binding protein 4
Bu_001_b03	FR748242	transglutaminase
Bu_001_b04	FR748243	c-1-tetrahydrofolate synthase
Bu_001_b05	FR748244	ribosomal protein s13
Bu_001_b07	FR748246	SEC61 gamma subunit- protein translocation ER
Bu_001_b11	FR748249	short chain dehydrogenase/reductase
Bu_001_b12	FR748250	loc100145085 protein
Bu_001_c01	FR748251	peptidase m 76 metalloprotease
Bu_001_c02	FR748252	FK506 binding protein 4
Bu_001_c04	FR748254	smoothelin
Bu_001_c05	FR748255	ras-related protein rab-7a
Bu_001_c06	FR748256	lysosomal phospholipase
Bu_001_c08	FR748258	Rab5-interacting protein
Bu_001_c10	FR748260	chromosome 9 orf 41
Bu_001_c11	FR748261	Histone H2B
Bu_001_c12	FR748262	protein lunapark-b
Bu_001_d03	FR748265	zinc-finger DHHC-type containing 2
Bu_001_d04	FR748266	N/A
Bu_001_d07	FR748268	proteasome ( macropain) alpha 6
Bu_002_a02	FR748272	Wiskott-Aldrich syndrome-like
Bu_002_a05	FR748275	N/A
Bu_002_a06	FR748276	CDP-diacylglycerol-inositol 3-phosphatidyltransferase
Bu_002_a07	FR748277	glutathione s transferase mu 1-like
Bu_002_a09	FR748279	citrate lyase beta like
Bu_002_b02	FR748283	ATP synthase subunit gamma mitochondrial
Bu_002_b03	FR748284	dual serine/threonine and tyrosine protein kinase
Bu_002_b05	FR748286	small ubiquitin-related modifier
Bu_002_b07	FR748288	septin
Bu_002_b08	FR748289	integrin alpha-ps
Bu_002_b09	FR748290	prefoldin 4
Bu_002_b12	FR748292	urocanase domain containing 1
Bu_002_c01	FR748293	clathrin coat assembly protein AP17
Bu_002_c02	FR748294	eukaryotic translation initiation factor 4E
Bu_002_c04	FR748296	heat shock protein
Bu_002_c05	FR748297	group 2 allergen
Bu_002_c06	FR748298	MYG1
Bu_002_c07	FR748299	histidine rich glycoprotein
Bu_002_c08	FR748300	conserved plasmodium protein/bacterial
Bu_002_c11	FR748303	GET4 golgi to er traffic protein 4 homolog
Bu_002_d02	FR748306	nucleoside diphosphate kinase b
Bu_002_d03	FR748307	AGAP012664-PA anopheles
Bu_002_d04	FR748308	angio-associated migratory cell protein
Bu_002_d06	FR748310	cuticular protein
Bu_002_d08	FR748312	YKT6 v-Snare protein
Bu_002_d09	FR748313	N/A
Bu_002_e01	FR748316	xtp3 transactivated protein b
Bu_002_e02	FR748317	cytochrome b
Bu_002_e03	FR748318	YIF1
Bu_002_e05	FR748320	vacuolar protein sorting 4 homolog
Bu_002_e08	FR748323	retrotransposon protein
Bu_002_e09	FR748324	member Ras oncogene family
Bu_002_e10	FR748325	nucleolar protein 5A
Bu_002_e11	FR748326	bacterial protease
Bu_002_f01	FR748328	lachesin
Bu_002_f03	FR748330	Cmc1; Cytochrome c oxidase biogenesis protein
Bu_002_f06	FR748332	acyl CoA synthetase long chain family member 3
Bu_002_f07	FR748333	sodium dependent phosphate transporter
Bu_002_f08	FR748334	proteasome macropain subunit 26S
Bu_002_f09	FR748335	chromosome 1 orf 212
Bu_002_f12	FR748337	ovarian carcinoma immunoreactive antigen
Bu_002_g03	FR748340	N/A
Bu_002_g04	FR748341	teratocyte released chitinase
Bu_002_g05	FR748342	transmembrane protein 41B
Bu_002_g06	FR748343	tms1d membrane protein
Bu_002_g07	FR748344	RNA binding protein
Bu_002_g08	FR748345	eukaryotic translation initiation factor 3 subunit E
Bu_002_g11	FR748348	novel protein vertebrate imp (inosine monophosphate) dehydrogenase 1
Bu_002_g12	FR748349	N/A
Bu_002_h01	FR748350	cytochrome c oxidase subunit 7C
Bu_002_h02	FR748351	solute carrier family 39 (zinc transporter) member 4
Bu_002_h03	FR748352	calcium independent phospholipase A2
Bu_002_h06	FR748354	gtp-binding nuclear protein RAN
Bu_002_h08	FR748356	ribosomal protein l14
Bu_002_h10	FR748358	microspherule protein 1
Bu_003_a01	FR748361	replication factor c 38 kDa subunit
Bu_003_a03	FR748363	Bardet-Biedl syndrome 2
Bu_003_a05	FR748365	ribosomal protein l15
Bu_003_a06	FR748366	protein kinase c beta
Bu_003_a07	FR748367	CD9 antigen
Bu_003_a08	FR748368	WW domain containing protein
Bu_003_a09	FR748369	DEAD (Asp-Glu-Ala-Asp) box polypeptide 18
Bu_003_a10	FR748370	mRNA turnover protein 4 homologue
Bu_003_a11	FR748371	N/A
Bu_003_b02	FR748374	CG31991 midway diacylglycerol O-acyltransferase activity
Bu_003_b05	FR748377	methyltransferase-like protein 11a
Bu_003_b06	FR748378	splicing factor 3b Subunit 3
Bu_003_b08	FR748380	cuticular protein CPFL family 3 [Bombyx mori]
Bu_003_b09	FR748381	glycosyl transferase
Bu_003_b10	FR748382	chromosome7 orf55
Bu_003_b12	FR748384	DEAD box helicase
Bu_003_c01	FR748385	DFP1/DFP2
Bu_003_c03	FR748387	tetratricopeptide repeat domain 36
Bu_003_c06	FR748390	hypothetical protein EAG_14931
Bu_003_c07	FR748391	ASH1
Bu_003_c08	FR748392	N/A
Bu_003_c10	FR748394	acyl coA dehydrogenase
Bu_003_c11	N/A	N/A
Bu_003_d01	FR748396	ubiquitin conjugation factor E4 A
Bu_003_d02	FR748397	Lon peptidase 1 mitochondrial
Bu_003_d03	FR748398	CDC42-binding protein kinase alpha
Bu_003_d05	FR748400	Sug CG7334-PA
Bu_003_d06	FR748401	N/A
Bu_003_d07	FR748402	pyruvate kinase
Bu_003_d09	FR748404	cytosolic nonspecific dipeptidase
Bu_003_d10	FR748405	N/A
Bu_003_d12	FR748407	splicing factor 1
Bu_003_e01	N/A	N/A
Bu_003_e02	FR748408	translocase of inner mitochondrial membrane 10 homolgue
Bu_003_e04	FR748410	dolichyl-phosphate mannosyltransferase polypeptide 1
Bu_003_e06	FR748412	lethal (2) 35 Di
Bu_003_e07	FR748413	cop coated vesicle membrane protein p24
Bu_003_e08	FR748414	coiled coil domain cintaining 55
Bu_003_e09	FR748415	nucleoporin 37kDa
Bu_003_f01	FR748419	CD2 (cytoplasmic tail) binding protein 2
Bu_003_f03	FR748421	pyruvate dehydrogenase
Bu_003_f04	FR748422	mitochondrial ribosomal protein S24
Bu_003_f06	FR748424	arsenate resistance protein
Bu_003_f07	FR748425	ribosomal protein L37A
Bu_003_f08	FR748426	5'-AMP-activated protein kinase subunit beta
Bu_003_f09	FR748427	GTP binding protein 5
Bu_003_f10	FR748428	N/A
Bu_003_f11	FR748429	von Hippel-Lindau binding protein 1
Bu_003_f12	FR748430	chromatin modifying protein 1B
Bu_003_g01	FR748431	myelin expression factor 2
Bu_003_g03	FR748433	Der1-like domain family member 1
Bu_003_g04	FR748434	protein phosphatase 4 catalytic subunit
Bu_003_g06	FR748436	cytochrome oxidase assembly factor
Bu_003_g07	FR748437	Hsp10
Bu_003_g08	FR748438	Histone H2A
Bu_003_g09	FR748439	anaphase promoting complex
Bu_003_g10	FR748440	tetratricopeptide 39 A
Bu_003_h05	FR748447	paxillin signal trandsuction
Bu_003_h06	FR748448	actin
Bu_003_h07	FR748449	serine protease
Bu_003_h08	FR748450	meiotic nuclear division protein
Bu_003_h10	FR748451	lim and sh3 domain protein
Bu_004_a04	FR748457	apolipoprotein a1 a4 e
Bu_004_a09	N/A	N/A
Bu_004_a10	FR748462	glutathione s-transferase delta class 3
Bu_004_a12	FR748464	proteasome inhibitor PI31 subunit
Bu_004_b01	FR748465	tumour protein D52
Bu_004_b02	FR748466	Beta-1,3-D-glucanase
Bu_004_b03	FR748467	N/A
Bu_004_b05	FR748469	cox11 cytochrome c oxidase assembly protein
Bu_004_b06	FR748470	growth and transformation-dependent protein
Bu_004_b09	FR748473	light induced prtein like brain protein 44
Bu_004_b10	FR748474	TBC1 domain family member 25
Bu_004_c01	FR748477	secreted salivary gland
Bu_004_c04	FR748480	retinol dehydrogenase 14
Bu_004_c06	FR748481	phosphatase and actin regulator
Bu_004_c08	FR748483	nuclear protein transcriptional regulator 1
Bu_004_d03	FR748489	peptidylprolyl isomerase H (cyclophilin H)
Bu_004_d04	FR748490	purine nucleoside phosphorylase
Bu_004_d06	FR748492	secreted salivary protein
Bu_004_d08	FR748494	growth hormone inducible transmembrane protein
Bu_004_d09	FR748495	pogog transposable element with KRAB domain
Bu_004_d10	FR748496	N/A
Bu_004_d11	FR748497	mitochondrial ATP synthase coupling factor 6
Bu_004_d12	FR748498	N/A
Bu_004_e02	FR748500	glutamate dehydrogenase
Bu_004_e06	FR748504	ribosomal protein S29
Bu_004_e07	FR748505	zinc finger protein
Bu_004_e08	FR748506	transmembrane emp24 domain traficking protein 2
Bu_004_e09	FR748507	protein tyrosine phosphatase-like (proline instead of catalytic arginine) anti-phosphatase
Bu_004_e10	FR748508	methylmalonic aciduria and homocystinuria type c protein homolog
Bu_004_e11	FR748509	Wnt receptor signalling pathway
Bu_004_e12	FR748510	haloacid dehalogenase-like hydrolase domain containing 1A
Bu_004_f01	FR748511	survival of motor neuron-related-splicing factor 30
Bu_004_f03	FR748512	SET domain containing (lysine methyltransferase) 8
Bu_004_f05	FR748514	probable bax inhibitor 1
Bu_004_f06	FR748515	coracle cg11949- isoform partial
Bu_004_f08	FR748517	programmed cell death 5
Bu_004_f10	FR748519	heat shock protein 82
Bu_004_g02	N/A	N/A
Bu_004_g04	FR748524	calmodulin
Bu_004_g05	N/A	N/A
Bu_004_g06	FR748525	CG9172
Bu_004_g07	FR748526	proteasomal ATPase-associated factor 1
Bu_004_g08	FR748527	chaperonin containing TCP1 subunit 3 gamma
Bu_004_g09	N/A	N/A
Bu_004_g10	FR748528	macrolide glycosyltransferase
Bu_004_h01	FR748531	nascent polypeptide associated complex alpha subunit
Bu_004_h04	FR748534	amino-acyl tRNA synthetase
Bu_004_h05	FR748535	acetyl-CoA acetyltransferase
Bu_004_h06	FR748536	cytochrome c oxidase
Bu_004_h07	FR748537	gamma-secretase subunit aph1
Bu_004_h11	N/A	N/A
Bu_004_h12	FR748541	carbohydrate kinase domain-containing protein
Bu_005_a01	FR748542	translation initiation factor (Culex quinquefasciatus)
Bu_005_a03	FR748544	N/A
Bu_005_a04	FR748545	sideroflexin
Bu_005_a05	FR748546	protein L-isoaspartyl/D-aspartyl methyltransferase
Bu_005_a07	FR748548	HLA-B associated transcript 3
Bu_005_a08	FR748549	splicing factor 3B 14kDa subunit
Bu_005_a09	FR748550	N/A
Bu_005_a10	FR748551	cdna sequence bc003266
Bu_005_a11	FR748552	GPN-loop GTPase
Bu_005_b02	FR748555	solute carrier family 39 (zinc transporter) member 7
Bu_005_b04	FR748556	N/A
Bu_005_b07	FR748559	g1 s-specific cyclin c
Bu_005_b08	FR748560	octopamine receptor
Bu_005_b09	FR748561	phosphoglycerate mutase
Bu_005_b12	N/A	N/A
Bu_005_c02	FR748565	sphingomyelin phosphodiesterase
Bu_005_c06	FR748568	ATP-binding casette (ABC) transporter
Bu_005_c07	FR748569	zinc finger cchc domain-containing protein 9
Bu_005_c08	FR748570	succinate dehydrogenase
Bu_005_c09	FR748571	NECAP endocytosis associated 2
Bu_005_c10	FR748572	uracil phosphoribosyltransferase (FUR1)
Bu_005_c12	FR748573	SNF2 histone linker PHD RING helicase
Bu_005_d02	FR748575	N/A
Bu_005_d03	FR748576	small nuclear ribonucleoprotein polypeptide F
Bu_005_d05	FR748578	ribosomal protein l5
Bu_005_d07	FR748580	glutathione peroxidase
Bu_005_d08	FR748581	maternal G10 transcript
Bu_005_d10	FR748583	general transcription factor IIIC polypeptide 3
Bu_005_e01	FR748586	thioredoxin like protein 4A
Bu_005_e03	FR748588	mitochondrial import receptor subunit TOM22 homolog
Bu_005_e05	FR748590	unknown salivary protein [Culicoides sonorensis]
Bu_005_e06	FR748591	DNA directed RNA polymerase II
Bu_005_e07	FR748592	RNA binding protein
Bu_005_e08	FR748593	carboxypeptidase
Bu_005_e09	FR748594	cuticle protein
Bu_005_e10	FR748595	histone h4-like
Bu_005_e11	FR748596	transmembrane and coiled-coil domains protein 1
Bu_005_e12	FR748597	histidine triad nucleotide -binding protein
Bu_005_f01	FR748598	heterogeneous nuclear ribonucleoprotein l
Bu_005_f02	FR748599	zinc finger cchc domain-containing protein 8
Bu_005_f03	FR748600	makorin ring finger protein 1
Bu_005_f05	FR748602	protein nap
Bu_005_f06	FR748603	superoxide dismutase mitochondrial
Bu_005_f07	FR748604	DFP1/DFP2 Dermatophagoides farinae
Bu_005_f08	FR748605	cytochrome oxidase subunit i
Bu_005_f09	FR748606	solute carrier family 25 (mitochondrial carrier oxoglutarate carrier) member 11
Bu_005_f10	FR748607	cdp-diacylglycerol--glycerol-3-phosphate 3-phosphatidyltransferase
Bu_005_g01	FR748610	N/A
Bu_005_g04	FR748613	angio-associated migratory cell protein
Bu_005_g06	FR748615	Tumor protein D52
Bu_005_g09	FR748618	N/A
Bu_005_g10	FR748619	hepatic lipase
Bu_005_g11	FR748620	lysophosphatidylcholine acyltransferase 3
Bu_005_g12	FR748621	transmembrane protein 65
Bu_005_h01	FR748622	5-aminoimidazole-4-carboxamide ribonucleotide formyltransferase/IMP cyclohydrolase
Bu_005_h02	FR748623	divalent metal transporter
Bu_005_h03	FR748624	transposase
Bu_005_h04	FR748625	X-prolyl aminopeptidase (aminopeptidase P) 1
Bu_005_h05	FR748626	alanine-glyoxylate aminnotransferase 2
Bu_005_h06	FR748627	N/A
Bu_005_h09	FR748630	charged multivesicular body protein 2b
Bu_005_h10	FR748631	39S ribosomal protein L35
Bu_005_h12	FR748633	Der p 1 allergen
Bu_006_a01	FR748634	fatty acyl- reductase 1
Bu_006_a02	FR748635	C. briggsae CBR-ALP-1 protein
Bu_006_a03	FR748636	retinol retinaldehyde reductase
Bu_006_a04	FR748637	1-acylglycerol-3-phosphate O-acyltransferase 6 (lysophosphatidic acid acyltransferase zeta)
Bu_006_a07	FR748640	LIM domain only 1 (rhombotin 1)
Bu_006_a08	FR748641	diuretic hormone class 2
Bu_006_a09	FR748642	N/A
Bu_006_a10	FR748643	cytochrome c oxidase subunit 7c
Bu_006_a12	FR748645	N/A
Bu_006_b01	FR748646	tubulin beta-2a chain
Bu_006_b02	N/A	N/A
Bu_006_b03	FR748647	adenosine kinase
Bu_006_b04	FR748648	ribosomal protein l5
Bu_006_b05	FR748649	BRICK1
Bu_006_b06	FR748650	tetratricopeptide repeat domain 36
Bu_006_b08	FR748652	chromosome 4 orf33
Bu_006_b09	FR748653	transmembrane protein 5
Bu_006_b10	FR748654	adenylate kinase 1
Bu_006_b12	N/A	N/A
Bu_006_c02	FR748656	dnaj homolog subfamily c member 2
Bu_006_c05	FR748659	TATA box binding protein
Bu_006_c09	FR748663	N/A
Bu_006_c11	FR748665	ubiquitin-activating enzyme E1
Bu_006_d01	FR748666	hydroxyacyl-CoA dehydrogenase
Bu_006_d02	FR748667	CBG07789 Zn ion binding
Bu_006_d03	FR748668	nadh-ubiquinone oxidoreductase 39 kda subunit
Bu_006_d06	FR748671	replication factor c 3
Bu_006_d09	FR748674	chromosome 19 orf 54
Bu_006_d10	FR748675	solute carrier family 25 member 38
Bu_006_e01	FR748678	inositol -1(or 4)-monophosphatase 1
Bu_006_e02	FR748679	family with sequence similarity 40 member A
Bu_006_e03	FR748680	ribosomal protein s13
Bu_006_e05	FR748682	receptor tyrosine kinase-like orphan receptor 1
Bu_006_e06	FR748683	geraniol dehydrogenase ( Carpoglyphus lactis)
Bu_006_e07	FR748684	prolylcarboxypeptidase (angiotensinase c)
Bu_006_e08	FR748685	plasma kallikrein precursor
Bu_006_e09	FR748686	macrolide glycosyltransferase
Bu_006_e10	FR748687	EBNA 1 binding protein 2
Bu_006_e12	FR748689	rpii140-upstream gene protein
Bu_006_f03	FR748692	flavin containing monooxygenase 4
Bu_006_f05	FR748694	destabilase lysozyme
Bu_006_f06	N/A	N/A
Bu_006_f07	N/A	N/A
Bu_006_f08	N/A	N/A
Bu_006_f11	FR748697	cAMP dependent protein kinase regulatory subunit
Bu_006_g01	FR748698	A kinase anchor protein
Bu_006_g03	FR748700	cre-nth endonuclease III-like protein 1
Bu_006_g04	FR748701	ancient ubiquitous protein 1
Bu_006_g06	FR748703	nudix hydrolase 8
Bu_006_g07	FR748704	adenosine kinase
Bu_006_g08	FR748705	quinolate phosphoribosyltransferase
Bu_006_g11	FR748708	eukaryotic translation initiation factor 2 subunit 2 beta
Bu_006_h01	N/A	N/A
Bu_006_h03	FR748711	chitinase
Bu_006_h04	FR748712	NEF1 protein (Ixodes scapularis)
Bu_006_h06	FR748714	leukotriene A4 hydrolase
Bu_006_h08	FR748716	protein gtlf3b
Bu_006_h09	FR748717	N/A
Bu_006_h10	FR748718	fam49b protein
Bu_006_h11	FR748719	plasma glutamate carboxypeptidase
Bu_007_a01	N/A	N/A
Bu_007_a02	FR748721	receptor (chemosensory) transporter protein 4
Bu_007_a03	FR748722	dynein heavy chain
Bu_007_a04	FR748723	gtp-binding protein alpha gna
Bu_007_a05	N/A	N/A
Bu_007_a06	FR748724	N/A
Bu_007_a09	FR748727	upf0487 protein c17orf71-like protein
Bu_007_a10	FR748728	cathepsin F
Bu_007_a12	N/A	N/A
Bu_007_b01	FR748730	mitochondrial trans-2-enoyl- reductase
Bu_007_b03	FR748732	karyopherin/importin
Bu_007_b05	FR748734	frataxin-like domain containing protein
Bu_007_b06	FR748735	methylcrotonoyl-Coenzyme A carboxylase 2 (beta)
Bu_007_b07	FR748736	N/A
Bu_007_b11	FR748740	Der p 21 allergen
Bu_007_b12	FR748741	diaminopimelate decarboxylase
Bu_007_c01	FR748742	ABC transporter
Bu_007_c02	FR748743	chromosome 12 orf31
Bu_007_c03	FR748744	MARVEL containing domain
Bu_007_c08	FR748748	malate dehydrogenase
Bu_007_c09	FR748749	karyopherin alpha 5 (importin alpha 6)
Bu_007_c10	FR748750	heat shock protein HSP 90-alpha
Bu_007_c12	FR748752	phosphohistidine phiosphatase 1
Bu_007_d01	FR748753	mitotic control protein dis3 homolog
Bu_007_d02	FR748754	vacuolar protein sorting 26
Bu_007_d06	FR748757	nucleolar protein 16
Bu_007_d07	FR748758	cyclase
Bu_007_d08	FR748759	insulysin
Bu_007_d10	FR748761	u2 small nuclear ribonucleoprotein
Bu_007_d11	FR748762	galectin 4
Bu_007_d12	FR748763	ribosomal protein L37A
Bu_007_e02	N/A	N/A
Bu_007_e04	FR748765	thyroid hormone receptor interactor 4
Bu_007_e05	FR748766	vacuolar atp synthase subunit h
Bu_007_f02	FR748774	hydroxysteroid (17-beta) dehydrogenase 12
Bu_007_f03	FR748775	GTP binding protein Sar1b
Bu_007_f05	FR748777	HD domain containing 3
Bu_007_f08	FR748779	eukaryotic translation initiation factor 2 subunit 2
Bu_007_f10	FR748781	basic FGF-repressed Zic-binding protein
Bu_007_f11	FR748782	B-box type zinc-finger protein ncl-1
Bu_007_f12	FR748783	dynactin 4 (p62) dynein targetting
Bu_007_g02	N/A	N/A
Bu_007_g03	FR748785	metaxin 2
Bu_007_g04	FR748786	glycogen synthase (moth)
Bu_007_g06	FR748788	tatraspanin/CD63
Bu_007_g07	FR748789	N/A
Bu_007_g08	N/A	N/A
Bu_007_g09	FR748790	cullin 1
Bu_007_g10	FR748791	N/A
Bu_007_g11	FR748792	adenylate kinase 2
Bu_007_g12	N/A	N/A
Bu_007_h01	N/A	N/A
Bu_007_h02	FR748793	alanine-glyoxylate aminotransferase 2-like 2
Bu_007_h08	FR748799	cytochrome b5 reductase 1
Bu_007_h10	FR748801	1-acylglycerol-3-phosphate O-acyltransferase 3
Bu_007_h11	FR748802	vacuolar protein sorting 37 homolg C (S. Cerevisiae) component of ESCRT-1 complex
Bu_007_h12	FR748803	nudix (nucleoside diphosphate linked moiety X) type motif 21
Bu_008_a04	FR749482	phosphate cytidylyltransferase 1 beta
Bu_008_a05	FR749483	meteorin-like protein
Bu_008_a06	FR749484	hypothetical protein
Bu_008_a07	FR749485	solute carrier family 37 (glycerol-3-phosphate transporter) member 2
Bu_008_a10	FR749488	upf0551 protein c8orf38-like protein
Bu_008_a11	FR749489	major abundant protein btp1
Bu_008_a12	N/A	N/A
Bu_008_b02	FR749490	nudix (nucleoside diphosphate linked moietyX)-type motif 9
Bu_008_b03	FR749491	trans-aconitate 2-methyltransferase
Bu_008_b04	FR749492	retinoblastoma binding protein 7
Bu_008_b07	N/A	N/A
Bu_008_b10	FR749495	zinc finger CCCH superfamily
Bu_008_c01	FR749498	lysosomal alpha-mannosidase
Bu_008_c04	FR749501	LOC389203
Bu_008_c06	FR749503	DNAJ (Hsp40) homolog
Bu_008_c07	FR749504	huntingtin interacting protein 1
Bu_008_c10	FR749506	HHE domain protein
Bu_008_c11	FR749507	af149827_1high molecular weight allergen m-177 precursor
Bu_008_c12	FR749508	cysteine rich venom protein
Bu_008_d02	FR749510	DNA ligase 1
Bu_008_d03	FR749511	cytoglobin
Bu_008_d05	FR749513	solute carrier family 27 (fatty acid tranporter) member 1
Bu_008_d06	FR749514	N/A
Bu_008_d09	FR749517	ATPase
Bu_008_d10	FR749518	ubiquinol cytochrome c reductase complex
Bu_008_d11	FR749519	membrane protein palmitoylated 7 (MAGUK p55 subfamily member 7)
Bu_008_d12	FR749520	cuticle
Bu_008_e02	FR749522	nucleoporin 62kDa
Bu_008_e03	FR749523	SP4 transcription factor
Bu_008_e05	FR749525	N/A
Bu_008_e06	N/A	N/A
Bu_008_e09	N/A	N/A
Bu_008_e11	FR749528	adenylate cyclase
Bu_008_e12	FR749529	adenylate kinase 3-like 1
Bu_008_f02	N/A	N/A
Bu_008_f03	FR749531	malate dehydrogenase
Bu_008_f04	FR749532	N/A
Bu_008_f07	FR749535	various Plasmodium proteins
Bu_008_f09	FR749537	1-acylglycerol-3-phosphate O-acyltransferase 9
Bu_008_f10	N/A	N/A
Bu_008_f11	FR749538	thioredoxin-related transmembrane protein 3
Bu_008_g01	FR749540	cysteine rich venom protein
Bu_008_g02	FR749541	alpha cardiac muscle 1 isoform 3
Bu_008_g05	N/A	N/A
Bu_008_g07	FR749544	vitellogenin-2 precursor
Bu_008_g08	FR749545	electron-transfer-flavoprotein beta polypeptide
Bu_008_g09	FR749546	N/A
Bu_008_g10	FR749547	N/A
Bu_008_h01	FR749550	enolase phosphatase E1
Bu_008_h02	FR749551	myosin heavy chain
Bu_008_h03	FR749552	ribulose-5-phosphate-3-epimerase
Bu_008_h06	FR749554	hbs1-like protein
Bu_008_h07	FR749555	formation of mitochondrial complexes 1 homolog
Bu_008_h08	N/A	N/A
Bu_008_h09	N/A	N/A
Bu_008_h11	FR749557	sphingosine kinase 1
Bu_009_a01	FR748804	pancreatic triacylglycerol lipase
Bu_009_a02	FR748805	few results low scores
Bu_009_a03	FR748806	vacuolar protein sorting 45
Bu_009_a04	FR748807	polo-like kinase 3
Bu_009_a05	N/A	N/A
Bu_009_a07	FR748808	cytochrome P450 family 3
Bu_009_a08	FR748809	poly(rC) binding protein 3
Bu_009_a09	FR748810	methylmalonyl coenzyme A mutase
Bu_009_a10	FR748811	nadh dehydrogenase subunit 5
Bu_009_a12	N/A	N/A
Bu_009_b01	N/A	N/A
Bu_009_b02	FR748813	heat shock protein 90
Bu_009_b03	FR748814	SUMO1 activating enzyme subunit 1
Bu_009_b06	FR748816	signal peptidase 12kDa
Bu_009_b09	FR748818	holocytochrome c synthase (cytochrome haem-lyase)
Bu_009_b10	N/A	N/A
Bu_009_b12	FR748820	phosducin-like protein 3
Bu_009_c05	FR748824	group 5 allergen (Deramtophagoides farinae)
Bu_009_c07	FR748826	m7g(5 )pppn diphosphatase
Bu_009_d01	FR748832	OCIA domain containing 1
Bu_009_d03	FR748834	glycerol-3-phosphate dehydrogenase 2 (mitochondrial)
Bu_009_d05	FR748836	ATP synthase subunit E mitochondrial
Bu_009_d06	FR748837	prkr-interacting protein 1-like protein
Bu_009_d07	FR748838	ribosome biogenesis protein bms1 homolog
Bu_009_d11	FR748842	translocase of inner mitochondrial membrane 22 homolog (yeast)
Bu_009_d12	FR748843	eukaryotic translation initiation factor 6
Bu_009_e03	FR748846	ribosomal protein L15
Bu_009_e04	FR748847	non muscle myosin-II heavy chain
Bu_009_e05	N/A	N/A
Bu_009_e06	FR748848	N/A
Bu_009_e07	FR748849	dystonin
Bu_009_e08	FR748850	O-linked N-acetylglucosamine (GlcNAc) transferase
Bu_009_e09	FR748851	STAM binding protein
Bu_009_e10	FR748852	dual oxidase 2
Bu_009_e11	FR748853	N/A
Bu_009_e12	FR748854	N/A
Bu_009_f01	FR748855	peptidase E
Bu_009_f02	FR748856	translocase of inner mitochondrial membrane 22 homolog (yeast)
Bu_009_f03	FR748857	60s ribosomal protein l26
Bu_009_f04	N/A	N/A
Bu_009_f05	N/A	N/A
Bu_009_f07	N/A	N/A
Bu_009_f08	FR748859	histone H1
Bu_009_f09	N/A	N/A
Bu_009_g02	FR748864	thioredoxin
Bu_009_g03	N/A	N/A
Bu_009_g05	FR748866	epidermal retinol dehydrogenase 2
Bu_009_g06	FR748867	glycerophosphocholine phosphodiesterase GDE1 homolog
Bu_009_g07	FR748868	selenoprotein X
Bu_009_g10	FR748871	transposase
Bu_009_g11	FR748872	Nipsnap1
Bu_009_g12	FR748873	N/A
Bu_009_h01	FR748874	methylmalonate-semialdehyde dehydrogenase
Bu_009_h03	FR748876	ring finger protein 180
Bu_009_h06	N/A	N/A
Bu_009_h07	FR748878	EBNA1 binding protein 2
Bu_009_h08	FR748879	prolylcarboxypeptidase (angiotensinase c)
Bu_009_h09	FR748880	paraplegin
Bu_009_h10	FR748881	peroxiredoxin
Bu_009_h11	FR748882	cg11498 cg11498-pa
Bu_010_a01	FR748884	WD repeat and FYVE domain containing 2
Bu_010_a02	FR748885	sorting nexin 2
Bu_010_a04	FR748887	sphingosine kinase 1
Bu_010_a05	FR748888	prolyl 4-hydroxylase beta polypeptide
Bu_010_a07	FR748890	mediator complex subunit 8
Bu_010_a08	FR748891	tyrosine kinase receptor Cad96Ca precursor
Bu_010_a09	FR748892	cysteine proteinase Sui m 1 allergen
Bu_010_a10	FR748893	sinuous
Bu_010_b05	FR748900	scavenger receptor cysteine rich domain containing group B
Bu_010_b07	FR748902	sirtuin (silent mating type information regulation 2 homolog) 7
Bu_010_b08	FR748903	exosome component 7
Bu_010_b09	FR748904	glycine cleavage system protein H (aminomethyl carrier) lipoic acid containing protein
Bu_010_c01	FR748908	nicotinamide nucleotide transhydrogenase
Bu_010_c04	FR748911	RNA (guanine-9-) methyltransferase domain containing 2
Bu_010_c07	FR748914	g chain low resolution structures of bovine mitochondrial f1-atpase during controlled dehydration
Bu_010_c08	FR748915	adducin
Bu_010_c09	FR748916	group 10 secretory phospholipase a2
Bu_010_c10	FR748917	non-imprinted in prader-willi angelman syndrome region protein 2-like protein
Bu_010_c12	FR748919	ribokinase
Bu_010_d01	FR748920	glutathione s-transferase delta class 3
Bu_010_d02	FR748921	receptor accessory protein 4
Bu_010_d03	FR748922	solute carrier family 25 (mitochondrial carrier; phosphate carier) member 3
Bu_010_d04	FR748923	N/A
Bu_010_d06	FR748925	glycosyl hydrolase
Bu_010_d07	FR748926	N/A
Bu_010_d08	FR748927	major abundant protein btp1
Bu_010_d09	FR748928	SMT3 suppressor of mif two 3 homolog 1
Bu_010_d12	FR748931	acetyl Co-A acetyltransferase, mitochondrial
Bu_010_e01	FR748932	N/A
Bu_010_e02	FR748933	ribosome biogenesis protein NSA2 homolog
Bu_010_e04	FR748935	gamma-glutamylcyclotransferase
Bu_010_e05	FR748936	N/A
Bu_010_e06	FR748937	Zn-binding alcohol dehydrogenase domain containing 2/ crystallin zeta
Bu_010_e08	FR748939	proteasome macropain subunit 26S
Bu_010_e09	FR748940	FCF1 small subunit (SSU) processome component homolog
Bu_010_e10	FR748941	zinc finger protein 143
Bu_010_e11	FR748942	similar to arrestin
Bu_010_f02	FR748944	disulfide-isomerase precursor
Bu_010_f03	FR748945	cytochrome c oxidase subunit va
Bu_010_f05	FR748947	multiple coagulation factor deficiency 2
Bu_010_f06	FR748948	AIG1-like protein (conserved domains)
Bu_010_f07	FR748949	3-hydroxyisobutyrate dehydrogenase
Bu_010_f08	FR748950	CD36 molecule (thrombospondin receptor)
Bu_010_f09	FR748951	microtubule-associated protein 1 light chain 3
Bu_010_f10	FR748952	myosin light chain
Bu_010_f11	FR748953	SMT3 suppressor of mif two 3 homolog 1
Bu_010_f12	FR748954	spermatogenesis associated factor/ valosin containng protein
Bu_010_g03	FR748957	sterol regulatory element-binding protein cleavage-activating protein
Bu_010_g04	FR748958	elongation factor Tu GTP binding domain containing 1
Bu_010_g05	FR748959	solute carrier family 2 (facilitated glucose transporter) member 1
Bu_010_g06	FR748960	BTB (POZ) domain containing 1
Bu_010_g08	FR748962	N-acetyltransferase ARD 1
Bu_010_g09	FR748963	pannexin 1
Bu_010_g11	FR748965	tata box-binding protein 2
Bu_010_h02	FR748968	superoxide dismutase cu-zn
Bu_010_h04	FR748970	inner membrane protein
Bu_010_h08	FR748973	diuretic hormone 31
Bu_010_h09	FR748974	arylsulfatase d
Bu_010_h10	FR748975	gamma-inducible protein 30
Bu_011_a01	FR749559	proteasome macropain subunit 26S
Bu_011_a02	FR749560	RAB6
Bu_011_a03	FR749561	ATPase
Bu_011_a04	FR749562	tubulin beta-4 chain-like
Bu_011_a06	FR749564	60S ribosomal protein L32
Bu_011_a07	FR749565	synaptophysin-like 2
Bu_011_a08	FR749566	UDP-N-acetylglucosamine transferase subunit ALG13 homolog
Bu_011_a09	FR749567	putative glycogen synthase
Bu_011_a10	FR749568	protease III precursor (Congregibacter litoralis) BRO-D (Chrysodeixis chalcites nucleopolyhedrovirus) expressed protein (Schizophyllum commune H4-8)
Bu_011_b01	FR749571	farnesyltransferase
Bu_011_b03	N/A	N/A
Bu_011_b04	FR749572	coiled-coil domain containing 25
Bu_011_b06	FR749574	aarF domain containing kinase 1
Bu_011_b10	FR749577	UDP-glucose pyrophosphorylase 2
Bu_011_b11	FR749578	proteasome macropain inhibitor subunit 1 (PI31)
Bu_011_c02	FR749581	translation elongation factor 1 beta
Bu_011_c04	FR749583	cell division cycle protein 20 homolog
Bu_011_c05	FR749584	adenylosuccinate synthase
Bu_011_c06	FR749585	filamin
Bu_011_c07	FR749586	dna-damage regulated autophagy modulator 1
Bu_011_c10	FR749589	tetraspanin 8
Bu_011_c11	FR749590	u3 small nucleolar ribonucleoprotein protein imp4
Bu_011_c12	FR749591	survival of motor neuron 2
Bu_011_d01	FR749592	39S mitochondrial ribosomal protein L35
Bu_011_d05	FR749595	s-adenosylhomocysteine hydrolase
Bu_011_d06	FR749596	predicted protein (Nematostella vectensis)
Bu_011_d07	FR749597	signal peptidase complex subunit 1 homolog
Bu_011_d10	FR749600	macrolide glycosyltransferase
Bu_011_d11	FR749601	rhotekin
Bu_011_e04	FR749606	PT repeat family protein (Trichomonas vaginalis)
Bu_011_e05	FR749607	immature colon carcinoma
Bu_011_e07	FR749609	conserved domains: Ras-induced vulval development
Bu_011_e08	FR749610	scavenger receptor cysteine rich protein. Also TIL domain-containing cysteine-rich venom protein (Aedes aegypti)
Bu_011_e10	FR749612	calcium binding protein 39
Bu_011_f01	FR749615	phospholipase D family member 3
Bu_011_f02	FR749616	ubiquitin specific peptidase 48
Bu_011_f03	FR749617	lactate dehydrogenase D
Bu_011_f04	FR749618	dehydrogenase/reductase (SDR family) member 7
Bu_011_f06	FR749620	transcription initiation factor tfiid subunit 13
Bu_011_f07	FR749621	cytochrome c oxidase subunit Vb
Bu_011_f08	FR749622	ryanodine receptor 1 (skeletal)
Bu_011_f09	FR749623	mitochondrial atp synthase o subunit
Bu_011_f12	FR749626	growth hormone inducible transmembrane protein
Bu_011_g04	N/A	N/A
Bu_011_g05	FR749630	kynureninase (L-kynurenine hydrolase)
Bu_011_g06	FR749631	Ulp1 protease
Bu_011_g07	FR749632	ankyrin repeat domain containing protein 49
Bu_011_g08	FR749633	histone H2B
Bu_011_g11	FR749636	motile sperm domain containing 1
Bu_011_h05	FR749642	cofili
Bu_011_h06	FR749643	coatomer protein complex subunit zeta 1
Bu_011_h07	FR749644	C7orf44
Bu_011_h08	FR749645	cuticle protein
Bu_011_h09	N/A	N/A
Bu_011_h10	FR749646	ADP-ribosylation factor-like 15
Bu_011_h11	FR749647	hydroxyacid oxidase 1-like
Bu_012_a01	FR748978	ubiquitin-conjugating enzyme E2G2
Bu_012_a02	N/A	N/A
Bu_012_a08	FR748984	phyanoyl-CoA dioxygenase domain containing 1
Bu_012_a12	FR748987	26s proteasome non-atpase regulatory subunit 14
Bu_012_b05	FR748992	mitogen-activated protein-binding protein-interacting protein
Bu_012_b06	FR748993	calponin
Bu_012_b10	FR748997	LOC9764
Bu_012_b11	FR748998	aldehyde dehydrogenase 3 family member A2
Bu_012_b12	FR748999	tropomyosin isoforms c e
Bu_012_c01	FR749000	hydroxysteroid (17 beta) dehydrogenase 10
Bu_012_c03	FR749002	ring finger protein 5
Bu_012_c04	N/A	N/A
Bu_012_c06	FR749004	oxidase/peroxidase/peroxinectin
Bu_012_c07	FR749005	fungal stress response RCI peptide
Bu_012_c08	FR749006	barrier to autointegration facotor
Bu_012_c11	FR749009	carbonic anhydrase VII
Bu_012_c12	FR749010	nad dehydrogenase
Bu_012_d01	FR749011	short chain dehydrogenase
Bu_012_d02	FR749012	N/A
Bu_012_d03	FR749013	acetylcholinesterase type 2
Bu_012_d05	FR749015	mediator complex 4 subunit
Bu_012_d06	FR749016	protein amp- beta 2 non-catalytic subunit
Bu_012_d08	FR749018	TIM21-like protein
Bu_012_d10	FR749020	coiled-coil domain-containing protein 49
Bu_012_d11	FR749021	cholera protease
Bu_012_e06	FR749027	guanine nucleotide binding protein-like 1
Bu_012_e09	FR749030	NADH dehydrogenase (ubiquinone) 1 beta subcomplex
Bu_012_e10	FR749031	dna-directed rna polymerase iii subunit rpc8
Bu_012_e11	FR749032	N/A
Bu_012_f04	FR749036	mastermind like protein 2
Bu_012_f05	FR749037	glycoside hydrolase family 18 protein (polysphondylium pallidum)
Bu_012_f06	FR749038	ATP synthase f chain
Bu_012_f08	FR749040	chromosome 1 open reading frame 151
Bu_012_f09	FR749041	sumo1 sentrin specific peptidase 1
Bu_012_f10	FR749042	gamm-soluble NSF attachment protein
Bu_012_f11	FR749043	cysteine and glycine rich protein 1
Bu_012_f12	FR749044	heat shock protein
Bu_012_g01	FR749045	2-oxoisovalerate dehydrogenase subunit mitochondrial precursor
Bu_012_g03	FR749047	protein phosphatase 1
Bu_012_g05	FR749049	spindle assembly checkpoint component MAD1
Bu_012_g06	FR749050	non-SMC element homolog
Bu_012_g07	FR749051	N/A
Bu_012_g10	FR749054	LOC746
Bu_012_g12	FR749056	N/A
Bu_012_h01	FR749057	bat5 hla-b-associated transcript
Bu_012_h03	FR749059	N/A
Bu_012_h05	FR749061	chimerin 1
Bu_012_h07	FR749063	inorganic pyrophosphatase
Bu_012_h08	FR749064	cytochrome P450
Bu_012_h09	FR749065	Histone 2A
Bu_012_h10	FR749066	COP9 constitutive photomorphogenic homolog subunit 8
Bu_012_h12	N/A	N/A
Bu_013_a02	FR749069	histone deacetylase 3
Bu_013_a04	FR749071	spindle assembly check point component MAD1
Bu_013_a10	FR749077	cuticular protein
Bu_013_b01	FR749080	valacyclovir hydrolase
Bu_013_b02	FR749081	mytimycin precursor
Bu_013_b03	FR749082	ankyrin repeat domain protein
Bu_013_b04	FR749083	leptin receptor overlapping transcript-like 1
Bu_013_b05	FR749084	solute carrier family 18 (vesicular monoamine) member 1
Bu_013_b07	FR749086	mitochondrial atp synthase gamma-subunit
Bu_013_b08	N/A	N/A
Bu_013_b09	FR749087	density regulated protein
Bu_013_b10	FR749088	alpha-methylacyl-CoA racemase
Bu_013_b12	FR749090	nadh dehydrogenase
Bu_013_c03	FR749093	cathepsin b
Bu_013_c05	FR749095	fructosamine 3 kinase
Bu_013_c07	FR749097	charged multivesicular body protein 2a
Bu_013_c08	FR749098	SEC22 vesicle trafficking protein
Bu_013_c09	FR749099	60S ribosomal protein L32
Bu_013_c10	FR749100	UDP-N-acetylglus=cosamine pyrophosphorylase 1
Bu_013_c11	FR749101	Ras-related GTP binding A
Bu_013_c12	FR749102	various uncharacterised drosophila proteins
Bu_013_d03	FR749105	mitochondrial thioredoxin 2
Bu_013_d04	N/A	N/A
Bu_013_d09	FR749109	NADH ubiquinone dehydrogenase
Bu_013_d10	FR749110	pancreatic lipase-related protein 2
Bu_013_d12	FR749112	protein lin-54 homolog
Bu_013_e01	FR749113	NADH dehydrogenase (ubiquinone) 1 beta subcomplex subunit 2, mitochondrial, transferring electrons from NADH to respiratory chain
Bu_013_e02	FR749114	NADH dehydrogenase (ubiquinone) 1 beta subcomplex subunit 2, mitochondrial, transferring electrons from NADH to respiratory chain
Bu_013_e03	FR749115	AKT interacting protein
Bu_013_e04	FR749116	60S ribosomal protein L26
Bu_013_e05	N/A	N/A
Bu_013_e06	FR749117	NADH dehydrogenase(ubiquinone) Fe-S protein 1
Bu_013_e07	FR749118	exportin 6
Bu_013_e08	FR749119	eukaryotic translation initiation factor 5A
Bu_013_e09	FR749120	f-box only protein 42
Bu_013_e11	FR749122	N/A
Bu_013_f01	FR749123	N/A
Bu_013_f03	FR749125	ubiquinol-cytochrome c reductase
Bu_013_f04	FR749126	hydroxyl-coenzyme A dehydrogenase
Bu_013_f05	FR749127	solute carrier family 13 (sodium dependent dicarboxylate/citrate transporter)
Bu_013_f06	FR749128	dna-directed rna polymerase ii subunit
Bu_013_f07	FR749129	antiviral helicase ski2
Bu_013_f08	FR749130	mitochondrial thioredoxin 2
Bu_013_f10	FR749132	sorbitol dehydrogenase
Bu_013_f11	FR749133	Yip1 domain family member 7
Bu_013_g01	FR749135	RAD21 homolog
Bu_013_g02	FR749136	Ras-related GTP binding A
Bu_013_g03	FR749137	solute carrier family 39 (zinc transporter) member 14
Bu_013_g04	FR749138	ubiquinol cytochrome c reductase
Bu_013_g05	FR749139	SIN3A
Bu_013_g08	FR749142	lim protein
Bu_013_g09	FR749143	muscular protein 20
Bu_013_g11	FR749145	coiled-coil domain containing 12
Bu_013_g12	FR749146	eukaryotic translation initiation factor 3 subunit i
Bu_013_h01	FR749147	DFP1/DFP2 (Deramtophagoides farinae)
Bu_013_h02	FR749148	1-acylglycerol-3-phosphate O-acyltransferase 4
Bu_013_h04	FR749149	actin related protein 2/3 complex subunit 3
Bu_013_h05	FR749150	bacterial cylcase
Bu_013_h07	N/A	N/A
Bu_013_h08	N/A	N/A
Bu_013_h09	FR749152	KDEL (Lys-Asp-Glu-Leu) endoplasmic reticulum protein retention receptor 2
Bu_013_h10	FR749153	chondroitin 4-O-sulfotransferase
Bu_013_h12	FR749155	muscle lim protein isoform a
Bu_014_a02	N/A	N/A
Bu_014_a03	N/A	N/A
Bu_014_a05	N/A	N/A
Bu_014_a10	FR749161	thioredoxin-1
Bu_014_a11	FR749162	mitochondrial nadh-ubiquinone oxidoreductase aggg subunit
Bu_014_a12	FR749163	phosphodiesterase 1C
Bu_014_b01	FR749164	40S ribosomal protein S9
Bu_014_b02	N/A	N/A
Bu_014_b03	FR749165	lim protein
Bu_014_b04	FR749166	cytochrome c oxidase subunit 7C
Bu_014_b05	FR749167	filamin
Bu_014_b06	FR749168	dynamin associated protein/intersectin
Bu_014_b07	N/A	N/A
Bu_014_b08	FR749169	3-hydroxybutyrate dehydrogenase type 2
Bu_014_b09	FR749170	chaperonin containing TCP1 subunit 3
Bu_014_b10	N/A	N/A
Bu_014_b11	FR749171	N-acylaminoacyl-peptide hydrolase
Bu_014_b12	N/A	N/A
Bu_014_c01	FR749172	polymerase (DNA-directed) delta interacting protein 2
Bu_014_c02	FR749173	proteasome subunit beta type-2
Bu_014_c03	N/A	N/A
Bu_014_c04	N/A	N/A
Bu_014_c05	FR749174	solute carrier family 26 (sulfate transporter) member 2
Bu_014_c06	FR749175	pap-inositol-phosphatase
Bu_014_c07	N/A	N/A
Bu_014_c08	FR749176	N/A
Bu_014_c09	N/A	N/A
Bu_014_c10	FR749177	cytochrome c oxidase subunit Via
Bu_014_c11	FR749178	mitochondrial import inner membrane translocase subunit TIM16
Bu_014_c12	FR749179	retrotransposon ty1-copia expressed
Bu_014_d01	FR749180	replication factor A (Aedes aegypti) ORF105 (Plasmodium falciparum)
Bu_014_d02	FR749181	eukaryotic translation initiation factor 4E family member 1B
Bu_014_d04	FR749183	oral cancer overexpressed 1
Bu_014_d06	FR749185	chitin deacetylase 5
Bu_014_d07	FR749186	rna polymerase-associated protein rtf1 homolog
Bu_014_d08	FR749187	conserved Plasmodium protein and bacterial proteins
Bu_014_d11	N/A	N/A
Bu_014_d12	N/A	N/A
Bu_014_e02	FR749191	acyl-CoA synthetase long-chain family member 4
Bu_014_e03	FR749192	DnaJ (Hsp40) homolog subfamily B
Bu_014_e05	FR749194	aldose 1-epimerase
Bu_014_e06	N/A	N/A
Bu_014_e07	N/A	N/A
Bu_014_e08	N/A	N/A
Bu_014_e09	FR749195	solute carrier family 13 (sodium-dependent citrate transporter) member 5
Bu_014_e11	FR749197	Niemann-Pick disease type C2
Bu_014_e12	FR749198	atp-binding protein involved in chromosome partitioning
Bu_014_f01	FR749199	proteasome ( macropain) alpha 4
Bu_014_f02	N/A	N/A
Bu_014_f03	FR749200	mps one binder kinase activator-like 2
Bu_014_f04	N/A	N/A
Bu_014_f05	FR749201	putative glycogen synthase
Bu_014_f06	FR749202	LIM domain binding 2
Bu_014_f08	FR749204	ancient ubiquitous protein 1
Bu_014_f09	FR749205	glutamate receptor delta-1 subunit-like
Bu_014_f10	FR749206	N/A
Bu_014_f12	FR749208	N/A
Bu_014_g02	FR749210	mediator of cell motility 1
Bu_014_g03	FR749211	adaptor-related protein complex 2 beta 1 subunit
Bu_014_g04	N/A	N/A
Bu_014_g06	FR749213	actin related protein 2/3 complex subunit 5
Bu_014_g07	FR749214	N/A
Bu_014_g08	FR749215	ubiquinol-cytochrome c reductase
Bu_014_g09	N/A	N/A
Bu_014_g10	N/A	N/A
Bu_014_g11	FR749216	calcium-binding atopy-related autoantigen 1
Bu_014_g12	N/A	N/A
Bu_014_h01	FR749217	transmembrane emp24-like trafficking protein 10 (yeast)
Bu_014_h03	FR749219	conserved hypothetical protein (Argas monolakenis)
Bu_014_h04	FR749220	40S ribosomal protein S21
Bu_014_h06	N/A	N/A
Bu_014_h07	N/A	N/A
Bu_014_h10	FR749223	mitochondrial ribosomal protein l36
Bu_014_h11	FR749224	secreted salivary gland peptide
Bu_014_h12	FR749225	mitochondrial thioredoxin 2
Bu_015_a01	N/A	N/A
Bu_015_a02	FR749226	mannosyltransferase (pig-m)
Bu_015_a03	FR749227	tetraspanin
Bu_015_a05	FR749229	heat shock 27kDa protein 1
Bu_015_a06	N/A	N/A
Bu_015_a07	FR749230	SERF-like protein
Bu_015_a08	FR749231	n-alpha-acetyltransferase catalytic subunit
Bu_015_a09	FR749232	9.2 kDa midgut protein
Bu_015_a10	FR749233	histidine triad nucleotide binding protein 1
Bu_015_a11	FR749234	prolyl endopeptidase
Bu_015_b01	FR749236	serine/threonine kinase receptor associated protein
Bu_015_b03	FR749238	piggybac transposable element derived 4
Bu_015_b05	FR749240	acireductone dioxygenase 1
Bu_015_b06	FR749241	MAD2 mitotic arrest deficient-like 1
Bu_015_b07	FR749242	vacuolar-sorting protein snf8
Bu_015_b09	FR749244	serine dehydratase-like
Bu_015_b10	FR749245	mitochondrial nadh dehydrogenase fe-s protein
Bu_015_b11	FR749246	stromal antigen 1
Bu_015_c01	FR749248	N/A
Bu_015_c02	FR749249	N/A
Bu_015_c03	N/A	N/A
Bu_015_c04	FR749250	FK506 binding protein
Bu_015_c05	FR749251	replication factor C subunit 5
Bu_015_c06	FR749252	similar to zinc finger CCCH-type containing 10 (Apis mellifera)
Bu_015_c08	FR749254	solute carrier family 25 (mitochondrial carrier; citrate transporter) member 1
Bu_015_c09	FR749255	heat shock protein HSP90-alpha
Bu_015_c10	FR749256	solute carrier family 27 (fatty acid transporter)
Bu_015_c11	FR749257	btb domain containing 2
Bu_015_d01	FR749259	syntaxin 7
Bu_015_d02	FR749260	Blo t Alt 6 allergen (Blomia tropicalis) 60S acidic ribosomal protein P2
Bu_015_d04	FR749262	stearoyl-CoA desaturase (delta-9-desaturase)
Bu_015_d07	FR749264	leucine aminopeptidase 3
Bu_015_d09	FR749266	homeodomain transcription factor 2
Bu_015_d10	FR749267	COX4 neighbor
Bu_015_e01	FR749270	ubiquitin-protein ligase E3A
Bu_015_e03	FR749272	ribonuclease t2 precursor (ribonuclease 6)
Bu_015_e04	FR749273	chromatin modifying protein 2B
Bu_015_e06	FR749275	gamma-glutamylcyclotransferase
Bu_015_e08	FR749277	ribosomal protein s9
Bu_015_e09	FR749278	stomatin (EPB72)-like 2
Bu_015_e10	FR749279	heat shock 60kDa protein 1 (chaperonin)
Bu_015_f01	FR749282	protein unc-13-like protein b
Bu_015_f03	FR749284	eukaryotic translation initiation factor 4A
Bu_015_f04	FR749285	high density lipoprotien binding protein vigilin
Bu_015_f05	N/A	N/A
Bu_015_f06	FR749286	fatty acid amide hydrolase 2
Bu_015_f07	N/A	N/A
Bu_015_f08	FR749287	tight junction protein 1 (zona occludens 1)
Bu_015_f09	FR749288	tyrosine-protein kinase csk
Bu_015_f10	FR749289	histone protein Hist2h3c1
Bu_015_f11	FR749290	receptor tyrosine phosphatase type r2a
Bu_015_f12	FR749291	sporozoite asparagine-rich protein
Bu_015_g01	FR749292	conserved Plasmodium protein and bacterial proteins
Bu_015_g02	FR749293	methylmalonic aciduria (cobalamin deficiency) cblD type
Bu_015_g04	FR749295	serine protease
Bu_015_g05	FR749296	capping protein (actin filamament) muscle Z-line alpha 1
Bu_015_g06	FR749297	ferric-chelate reductase 1
Bu_015_g08	FR749298	cleft lip and palate associated transmembrane protein 1
Bu_015_g09	FR749299	60S ribosomal protein L37a
Bu_015_g10	FR749300	N/A
Bu_015_g11	FR749301	small nuclear ribonucleoprotein 27kda (u4 )
Bu_015_g12	N/A	N/A
Bu_015_h02	FR749303	5-methyltetrahydrofolate-homocysteine methyltransferase reductase
Bu_015_h04	FR749305	ATG3 autophagy related 3 homolog (S. Cerevisiae)
Bu_015_h05	N/A	N/A
Bu_015_h06	FR749306	proteasome subunit beta type-3
Bu_015_h07	N/A	N/A
Bu_015_h08	FR749307	ovochynase/corin/trypsin like serine protease
Bu_015_h09	FR749308	glyceraldehyde-3-phosphate dehydrogenase
Bu_015_h10	FR749309	small nuclear ribonucleoprotein F
Bu_015_h11	FR749310	ATP synthase
Bu_015_h12	FR749311	60s ribosomal protein L14
Bu_016_a02	N/A	N/A
Bu_016_a03	N/A	N/A
Bu_016_a05	FR749313	vesicle protein sorting 26B
Bu_016_a06	FR749314	Lipase, family member K/J
Bu_016_a07	FR749315	solute carrier family 25 member 42
Bu_016_a09	FR749317	hydroxysteroid dehydrogenase like 2
Bu_016_a10	FR749318	probable transport protein sec61 alpha subunit
Bu_016_a11	FR749319	phosphoglycerate mutase
Bu_016_a12	FR749320	nitric oxide synthase interacting protein
Bu_016_b01	FR749321	uridine phosphorylase 2
Bu_016_b04	FR749324	40S ribosomal protein S29
Bu_016_b05	FR749325	mads box transcription enhancer factor polypeptide b (myocyte enhancer factor 2b)
Bu_016_c01	FR749333	coiled-coil domain containing 72
Bu_016_c02	FR749334	lysozyme i-1
Bu_016_c03	FR749335	gag-pol polyprotein
Bu_016_c05	FR749337	transketolase isoform 1
Bu_016_c07	FR749339	neurobeachin-like 2 (Danio rerio) myomesin 2 (Macaca mulatta) frazzled protein (Culex quinquefasciatus)
Bu_016_c08	FR749340	cytochrome c oxidase subunit Vic
Bu_016_c09	FR749341	luciferase
Bu_016_c11	FR749343	rhomboid 5 homolog 1 (Drosophila)
Bu_016_c12	FR749344	dual specificity phosphatase 1
Bu_016_d01	FR749345	N/A
Bu_016_d02	FR749346	signal peptidase complex catalytic subunit sec11a
Bu_016_d04	N/A	N/A
Bu_016_d05	FR749348	vacuolar protein sorting 24
Bu_016_d06	FR749349	NADH dehydrogenase (ubiquinone) 1 beta subcomplex
Bu_016_d07	FR749350	isoform a
Bu_016_d08	FR749351	prosaposin-like protein
Bu_016_d09	FR749352	macrophage migration inhibitory faactor (glycosylation-inhibiting facrtor)
Bu_016_d10	FR749353	glycogen synthase
Bu_016_d11	FR749354	calcium-binding protein p22
Bu_016_e04	FR749358	N/A
Bu_016_e06	N/A	N/A
Bu_016_e09	N/A	N/A
Bu_016_e10	FR749362	alveolar soft part sarcoma chromosome region candidate 1
Bu_016_e12	FR749364	calcyclin binding protein
Bu_016_f02	N/A	N/A
Bu_016_f04	N/A	N/A
Bu_016_f05	N/A	N/A
Bu_016_f06	FR749366	rcc1 domain containing 1
Bu_016_f07	FR749367	phosphoribosylglycinamide formyltransferase
Bu_016_f08	N/A	N/A
Bu_016_f09	FR749368	set domain-containing protein set104
Bu_016_f11	FR749370	glusoce transporter 8
Bu_016_f12	N/A	N/A
Bu_016_g01	FR749371	cuticle protein, poss with chitin binding domain
Bu_016_g03	N/A	N/A
Bu_016_g04	FR749373	hypothetical protein PARMER 03512 (Parabacteroides merdae)
Bu_016_g05	FR749374	14.5 kDa bacteriolytic enzyme (Dermatophagoides pteronyssinus) fungal Nlp/p60 protein
Bu_016_g06	FR749375	V-ATPase subunit E1
Bu_016_g07	FR749376	ceramidase family protein
Bu_016_g09	N/A	N/A
Bu_016_g12	FR749380	argonaute like protein
Bu_016_h01	FR749381	Blot Gal d 1 allergen (Blomia tropicalis) kazal-type serine peptidase inhibitor domain 1
Bu_016_h02	FR749382	RNA-binding protein MEX3C-like
Bu_016_h06	FR749386	B-cell receptor-associated protein 31
Bu_016_h07	FR749387	histone H2B
Bu_016_h10	FR749390	LSM1 homolog
Bu_016_h11	FR749391	calpain 7
Bu_016_h12	FR749392	glucose-6-phosphate dehydrogenase
Bu_017_a01	FR749393	keratin associated protein
Bu_017_a02	FR749394	chromosome 15 open reading frame 41
Bu_017_a03	FR749395	FK506 binding protein 8
Bu_017_a04	FR749396	citrate synthase
Bu_017_a05	FR749397	Niemann-Pick disease type C2
Bu_017_a06	N/A	N/A
Bu_017_a08	FR749399	nedd8_drome ame: full=nedd8 ame: full=neddylin ame: full=ubiquitin-like protein nedd8 flags: precursor
Bu_017_a09	FR749400	cysteine-rich PDZ-binding protein
Bu_017_a10	FR749401	asparagine/aspartate rich protein
Bu_017_b01	FR749404	sterol desaturase/ C-4 methylsterol oxidase
Bu_017_b02	FR749405	protein cepu-1
Bu_017_b04	FR749407	rac serine threonine kinase
Bu_017_b05	FR749408	coiled-coil domain containing protein 28A
Bu_017_b06	FR749409	SIN3 homolog A
Bu_017_b11	FR749414	formation of mitochondrial complexes 1 homolog
Bu_017_c02	FR749417	28s ribosomal protein s24
Bu_017_c04	FR749419	lipase A
Bu_017_c05	FR749420	N/A
Bu_017_c06	FR749421	ATP-binding cassette subfamily A (ABC1)
Bu_017_c07	FR749422	vacuolar atp synthase subunit b
Bu_017_c08	FR749423	nadh dehydrogenase 1 alpha subcomplex subunit 8
Bu_017_c09	N/A	N/A
Bu_017_c10	N/A	N/A
Bu_017_c12	FR749425	NADH dehydrogenase (ubiquinone) 1 beta subcomplex
Bu_017_d07	N/A	N/A
Bu_017_d08	FR749431	vacuolar protein sorting 25 homolog (S. Cerevisiae)
Bu_017_d11	FR749434	hydroxysteroid (17-beta) dehydrogenase
Bu_017_e01	FR749436	signal peptidase complex subunit 2 homolog
Bu_017_e02	FR749437	cytochrome P450
Bu_017_e04	FR749439	N/A
Bu_017_e05	FR749440	calcyclin binding protein
Bu_017_e08	FR749443	alpha cardiac muscle 1 isoform 3
Bu_017_e09	FR749444	tRNA-guanine transglycosylases
Bu_017_e11	N/A	N/A
Bu_017_e12	FR749446	conserved plasmodium protein
Bu_017_f01	N/A	N/A
Bu_017_f04	FR749449	Pso o 2 group 2 allergen
Bu_017_f06	FR749450	COX19 cytochrome c oxidase assembly protein
Bu_017_f11	N/A	N/A
Bu_017_f12	FR749454	serine threonine-protein kinase rio2 (rio kinase 2)
Bu_017_g01	FR749455	COP9 constitutive photomorphogenic homolog subunit 5
Bu_017_g04	FR749458	N/A
Bu_017_g05	FR749459	N/A
Bu_017_g06	FR749460	5-formyltetrahydrofolate cyclo-ligase
Bu_017_g08	FR749462	influenza virus NS1A binding protein
Bu_017_g09	FR749463	YLP motif containing 1
Bu_017_g10	FR749464	gtp-binding protein sar1b
Bu_017_g12	FR749466	phosphoribosylformylglycinamidine synthase
Bu_017_h01	FR749467	DFP2/DFP1/major abundant protein BTP1
Bu_017_h04	FR749470	filamin A, alpha, actin binding protein
Bu_017_h09	FR749475	peroxiredoxin 2
Bu_017_h10	FR749476	CDC42 small efector 2
Bu_017_h11	FR749477	proteasome subunit beta type-4
