# Supplementary material for: Development of a cDNA microarray for the measurement of gene expression in the sheep scab mite Psoroptes ovis
Source: Parasit Vectors. 2012 Feb 8;5:30. doi: 10.1186/1756-3305-5-30 (PMC3296576; doi:10.1186/1756-3305-5-30)
Supplement: Additional file 2 — Microarray transcripts up-regulated in starved P. ovis mites. This file contains the full list of 675 probes found to be significantly up-regulated in starved P. ovis mites and contains the Probe ID, GenBank accession ID, sequence description, minimum E-value, fold change and FDR corrected p-value for each probe. [file 1756-3305-5-30-S2.TXT]

Probe ID	GenBank Accession Number	Sequence Description	Minimum E-value	Fold Change (Starved P. ovis vs fed P. ovis)	FDR corrected p-value
Bu_001_a02	FR748231	copia type poly protein	6.06935E-19	2.25899	0.0000535
Bu_001_a07	FR748235	lem domain containing 3	4.30593E-14	1.70933	0.00306174
Bu_001_a08	FR748236	gtp-binding protein ypt1	1.0573E-18	1.774	0.00000739
Bu_001_a09	FR748237	WD repeat domain phosphoinositide interacting 1	5.92776E-16	1.85141	0.00535479
Bu_001_a10	FR748238	vacuolar atp synthase subunit d	2.70054E-83	1.75934	0.00117871
Bu_001_a12	FR748239	yip1 domain member 1	2.90526E-17	1.93503	0.0000485
Bu_001_b02	FR748241	FK506 binding protein 4	3.97663E-31	1.57443	0.000998406
Bu_001_b03	FR748242	transglutaminase	1.35113E-46	1.85662	0.00038984
Bu_001_b11	FR748249	short chain dehydrogenase/reductase	6.95631E-47	1.79127	0.00253948
Bu_001_c01	FR748251	peptidase m 76 metalloprotease	2.49054E-55	1.97357	0.000185462
Bu_001_c02	FR748252	FK506 binding protein 4	2.06848E-35	1.83937	0.000556146
Bu_001_c05	FR748255	ras-related protein rab-7a	1.05786E-25	1.61694	0.000326171
Bu_001_c08	FR748258	Rab5-interacting protein	3.34341E-11	1.75435	0.0187744
Bu_001_c10	FR748260	chromosome 9 orf 41	1.1756E-37	1.82705	0.00064779
Bu_001_c11	FR748261	Histone H2B	6.11085E-32	1.83581	0.00347077
Bu_001_c12	FR748262	protein lunapark-b	3.3415E-27	1.85353	0.000248669
Bu_001_d03	FR748265	zinc-finger DHHC-type containing 2	5.97804E-32	1.94032	0.00000667
Bu_001_d04	FR748266	N/A	N/A	1.71935	0.00255083
Bu_001_d07	FR748268	proteasome ( macropain) alpha 6	5.08306E-79	1.80577	0.000212885
Bu_002_a02	FR748272	Wiskott-Aldrich syndrome-like	6.19295E-07	1.95474	0.0168629
Bu_002_a06	FR748276	CDP-diacylglycerol-inositol 3-phosphatidyltransferase	1.47386E-43	1.69942	0.0000994
Bu_002_a07	FR748277	glutathione s transferase mu 1-like	4.42367E-51	1.55013	0.0113684
Bu_002_a09	FR748279	citrate lyase beta like	2.32075E-38	1.85356	0.0000122
Bu_002_b03	FR748284	dual serine/threonine and tyrosine protein kinase	3.47971E-35	2.0051	0.0000789
Bu_002_b05	FR748286	small ubiquitin-related modifier	1.62852E-19	2.24516	0.00000235
Bu_002_b07	FR748288	septin	2.7659E-48	1.86971	0.00910683
Bu_002_b08	FR748289	integrin alpha-ps	2.57694E-13	1.87742	0.00000133
Bu_002_b09	FR748290	prefoldin 4	1.20658E-13	1.87094	0.00189843
Bu_002_b12	FR748292	urocanase domain containing 1	7.7753E-58	1.59828	0.000754442
Bu_002_c01	FR748293	clathrin coat assembly protein AP17	2.18022E-74	1.89597	0.0111981
Bu_002_c02	FR748294	eukaryotic translation initiation factor 4E	1.87774E-38	1.85229	0.000566056
Bu_002_c05	FR748297	group 2 allergen	8.22097E-10	1.99698	0.0000122
Bu_002_c11	FR748303	GET4 golgi to er traffic protein 4 homolog	2.75565E-20	1.59023	0.00603042
Bu_002_d03	FR748307	AGAP012664-PA anopheles	4.88602E-10	1.88932	0.0000995
Bu_002_d04	FR748308	angio-associated migratory cell protein	2.32357E-26	1.70549	0.000606314
Bu_002_d08	FR748312	YKT6 v-Snare protein	1.57249E-33	1.55169	0.00222449
Bu_002_d09	FR748313	N/A	N/A	1.7958	0.000794102
Bu_002_e01	FR748316	xtp3 transactivated protein b	1.44321E-45	1.62666	0.000772541
Bu_002_e03	FR748318	YIF1	0.000005108	1.68912	0.00289092
Bu_002_e05	FR748320	vacuolar protein sorting 4 homolog	6.27924E-29	1.60836	0.00108268
Bu_002_e08	FR748323	retrotransposon protein	2.3436E-26	2.10819	0.0000319
Bu_002_e10	FR748325	nucleolar protein 5A	4.22169E-81	1.50502	0.00118794
Bu_002_f01	FR748328	lachesin	4.48592E-13	2.04819	0.000026
Bu_002_f03	FR748330	Cmc1; Cytochrome c oxidase biogenesis protein	1.10578E-27	1.77201	0.0000507
Bu_002_f06	FR748332	acyl CoA synthetase long chain family member 3	1.20053E-60	2.05965	0.00364663
Bu_002_f07	FR748333	sodium dependent phosphate transporter	4.47332E-21	1.54188	0.0000581
Bu_002_f08	FR748334	proteasome macropain subunit 26S	5.90405E-56	1.80134	0.000390394
Bu_002_f09	FR748335	chromosome 1 orf 212	1.49495E-11	1.87795	0.00110732
Bu_002_g03	FR748340	N/A	N/A	1.66604	0.00196974
Bu_002_g05	FR748342	transmembrane protein 41B	6.76086E-39	1.98168	0.00797865
Bu_002_g06	FR748343	tms1d membrane protein	2.16552E-29	1.57037	0.0000505
Bu_002_g07	FR748344	RNA binding protein	2.13751E-16	1.89499	0.000591629
Bu_002_g08	FR748345	eukaryotic translation initiation factor 3 subunit E	5.36718E-61	1.65379	0.0012512
Bu_002_h02	FR748351	solute carrier family 39 (zinc transporter) member 4	1.91257E-23	2.04643	0.000195329
Bu_002_h03	FR748352	calcium independent phospholipase A2	1.59764E-49	2.67983	0.0000145
Bu_002_h06	FR748354	gtp-binding nuclear protein RAN	1.42166E-18	2.06386	0.000613552
Bu_002_h10	FR748358	microspherule protein 1	8.93087E-55	2.26028	0.00000875
Bu_003_a01	FR748361	replication factor c 38 kDa subunit	5.34699E-15	1.8648	0.00305661
Bu_003_a03	FR748363	Bardet-Biedl syndrome 2	1.50043E-32	2.01351	0.00674963
Bu_003_a07	FR748367	CD9 antigen	4.81554E-39	1.63043	0.00412705
Bu_003_a08	FR748368	WW domain containing protein	5.56445E-22	2.05357	0.00770396
Bu_003_a09	FR748369	DEAD (Asp-Glu-Ala-Asp) box polypeptide 18	4.6676E-15	1.87974	0.000177107
Bu_003_a10	FR748370	mRNA turnover protein 4 homologue	8.89981E-61	1.7569	0.00000818
Bu_003_a11	FR748371	N/A	N/A	1.82763	0.000724617
Bu_003_b05	FR748377	methyltransferase-like protein 11a	3.23206E-34	1.86719	0.00311349
Bu_003_b06	FR748378	splicing factor 3b Subunit 3	6.86503E-15	1.8396	0.00000262
Bu_003_b10	FR748382	chromosome7 orf55	3.29889E-12	1.51643	0.000934264
Bu_003_c01	FR748385	DFP1/DFP2	7.01652E-16	1.89736	0.0000642
Bu_003_c03	FR748387	tetratricopeptide repeat domain 36	8.39414E-20	1.89935	0.0000991
Bu_003_c06	FR748390	hypothetical protein EAG_14931	2.98004E-22	1.99935	0.000136128
Bu_003_c07	FR748391	ASH1	1.01701E-08	2.01847	0.000137453
Bu_003_c08	FR748392	N/A	N/A	2.05702	0.00114259
Bu_003_c11	N/A	N/A	N/A	1.87276	0.000397589
Bu_003_d01	FR748396	ubiquitin conjugation factor E4 A	6.50082E-27	1.89558	0.00103164
Bu_003_d02	FR748397	Lon peptidase 1 mitochondrial	1.45147E-92	1.72418	0.00689398
Bu_003_d03	FR748398	CDC42-binding protein kinase alpha	3.86077E-40	1.82073	0.000826115
Bu_003_d05	FR748400	Sug CG7334-PA	6.86861E-13	1.91762	0.000351339
Bu_003_d06	FR748401	N/A	N/A	1.75457	0.00154562
Bu_003_d07	FR748402	pyruvate kinase	8.16364E-94	1.7174	0.00207775
Bu_003_d09	FR748404	cytosolic nonspecific dipeptidase	1.37822E-90	1.64462	0.0239148
Bu_003_d10	FR748405	N/A	N/A	1.89073	0.0000754
Bu_003_e02	FR748408	translocase of inner mitochondrial membrane 10 homolgue	7.02309E-26	1.61016	0.00916984
Bu_003_e04	FR748410	dolichyl-phosphate mannosyltransferase polypeptide 1	1.90287E-90	1.80336	0.0000767
Bu_003_e07	FR748413	cop coated vesicle membrane protein p24	2.54847E-53	1.7965	0.0000868
Bu_003_e08	FR748414	coiled coil domain cintaining 55	7.69021E-39	2.01425	0.0000377
Bu_003_e09	FR748415	nucleoporin 37kDa	1.38734E-16	2.20066	0.00044188
Bu_003_f01	FR748419	CD2 (cytoplasmic tail) binding protein 2	7.78842E-18	1.90721	0.000265872
Bu_003_f03	FR748421	pyruvate dehydrogenase	6.68716E-86	1.85853	0.000144704
Bu_003_f04	FR748422	mitochondrial ribosomal protein S24	3.73735E-42	1.83846	0.00208276
Bu_003_f06	FR748424	arsenate resistance protein	1.29836E-33	2.0147	0.0005631
Bu_003_f08	FR748426	5'-AMP-activated protein kinase subunit beta	1.6127E-31	1.88568	0.0014254
Bu_003_f09	FR748427	GTP binding protein 5	1.14596E-69	1.85737	0.00618696
Bu_003_f11	FR748429	von Hippel-Lindau binding protein 1	1.29126E-46	1.60935	0.0307501
Bu_003_g03	FR748433	Der1-like domain family member 1	1.20635E-27	2.00582	0.0000304
Bu_003_g04	FR748434	protein phosphatase 4 catalytic subunit	1.83988E-45	1.87016	0.000144413
Bu_003_g06	FR748436	cytochrome oxidase assembly factor	1.24308E-38	2.1345	0.000406182
Bu_003_g07	FR748437	Hsp10	4.15968E-33	1.66769	0.0000146
Bu_003_g08	FR748438	Histone H2A	1.0749E-48	2.1152	0.0000154
Bu_003_g09	FR748439	anaphase promoting complex	2.54454E-39	1.87989	0.000116858
Bu_003_g10	FR748440	tetratricopeptide 39 A	2.93809E-19	1.76567	0.0000721
Bu_003_h05	FR748447	paxillin signal trandsuction	1.41718E-27	1.65766	0.00623278
Bu_003_h07	FR748449	serine protease	3.51736E-17	1.58015	0.000944297
Bu_003_h08	FR748450	meiotic nuclear division protein	6.89704E-36	1.91241	0.00121241
Bu_003_h10	FR748451	lim and sh3 domain protein	1.07587E-18	1.86408	0.0012831
Bu_004_a04	FR748457	apolipoprotein a1 a4 e	1.49861E-06	1.71546	0.00169123
Bu_004_a10	FR748462	glutathione s-transferase delta class 3	5.64316E-39	1.61833	0.00102497
Bu_004_a12	FR748464	proteasome inhibitor PI31 subunit	1.12094E-12	1.73275	0.000132053
Bu_004_b01	FR748465	tumour protein D52	4.64874E-32	1.7282	0.000661339
Bu_004_b03	FR748467	N/A	N/A	1.93737	0.000887432
Bu_004_b05	FR748469	cox11 cytochrome c oxidase assembly protein	1.03987E-30	1.87683	0.000246084
Bu_004_b06	FR748470	growth and transformation-dependent protein	7.8587E-09	1.57895	0.00388775
Bu_004_b09	FR748473	light induced prtein like brain protein 44	2.59099E-38	1.70845	0.00116482
Bu_004_b10	FR748474	TBC1 domain family member 25	1.13604E-09	2.09552	0.0000162
Bu_004_c04	FR748480	retinol dehydrogenase 14	3.2027E-21	1.82874	0.00148598
Bu_004_c06	FR748481	phosphatase and actin regulator	4.06022E-53	1.85733	0.00233761
Bu_004_d03	FR748489	peptidylprolyl isomerase H (cyclophilin H)	7.52532E-81	1.67712	0.00319565
Bu_004_d04	FR748490	purine nucleoside phosphorylase	1.73989E-83	1.74573	0.0000188
Bu_004_d06	FR748492	secreted salivary protein	4.78473E-41	1.59442	0.00133199
Bu_004_d08	FR748494	growth hormone inducible transmembrane protein	2.68769E-47	1.63134	0.00218638
Bu_004_d09	FR748495	pogog transposable element with KRAB domain	9.91825E-12	1.96849	0.00327786
Bu_004_d10	FR748496	N/A	N/A	1.69945	0.000233391
Bu_004_d12	FR748498	N/A	N/A	1.73048	0.00466368
Bu_004_e02	FR748500	glutamate dehydrogenase	5.10437E-09	1.64201	0.0106542
Bu_004_e07	FR748505	zinc finger protein	4.06535E-18	1.72134	0.000232702
Bu_004_e08	FR748506	transmembrane emp24 domain traficking protein 2	8.13632E-67	1.82178	0.000456062
Bu_004_e09	FR748507	protein tyrosine phosphatase-like (proline instead of catalytic arginine) anti-phosphatase	3.69542E-51	1.63259	0.0000822
Bu_004_e10	FR748508	methylmalonic aciduria and homocystinuria type c protein homolog	8.65945E-47	1.9846	0.00712509
Bu_004_e11	FR748509	Wnt receptor signalling pathway	6.32513E-11	1.96333	0.00000167
Bu_004_e12	FR748510	haloacid dehalogenase-like hydrolase domain containing 1A	1.43414E-50	1.69469	0.0195394
Bu_004_f01	FR748511	survival of motor neuron-related-splicing factor 30	1.81979E-14	1.99955	0.000110063
Bu_004_f03	FR748512	SET domain containing (lysine methyltransferase) 8	8.44743E-36	1.94429	0.00000508
Bu_004_f06	FR748515	coracle cg11949- isoform partial	2.74184E-35	1.53272	0.000581192
Bu_004_f08	FR748517	programmed cell death 5	4.04974E-18	1.83391	0.00327819
Bu_004_f10	FR748519	heat shock protein 82	9.30752E-50	2.01855	0.000128625
Bu_004_g02	N/A	N/A	N/A	1.93698	0.0000253
Bu_004_g04	FR748524	calmodulin	5.27906E-24	1.78981	0.000921453
Bu_004_g05	N/A	N/A	N/A	1.75115	0.000533842
Bu_004_g07	FR748526	proteasomal ATPase-associated factor 1	3.06516E-39	1.8627	0.000108571
Bu_004_g10	FR748528	macrolide glycosyltransferase	2.74862E-42	2.12281	0.000120156
Bu_004_h04	FR748534	amino-acyl tRNA synthetase	2.24149E-38	1.77366	0.00211455
Bu_004_h07	FR748537	gamma-secretase subunit aph1	1.50363E-53	1.74604	0.00000048
Bu_004_h11	N/A	N/A	N/A	1.94374	0.00000124
Bu_004_h12	FR748541	carbohydrate kinase domain-containing protein	5.59003E-70	1.67689	0.00454915
Bu_005_a01	FR748542	translation initiation factor (Culex quinquefasciatus)	1.40529E-50	1.83707	0.0000318
Bu_005_a03	FR748544	N/A	N/A	2.31749	3.73E-08
Bu_005_a04	FR748545	sideroflexin	6.8009E-105	2.09316	0.000298059
Bu_005_a05	FR748546	protein L-isoaspartyl/D-aspartyl methyltransferase	3.04931E-68	1.67393	0.0149013
Bu_005_a07	FR748548	HLA-B associated transcript 3	1.13714E-08	1.63227	0.0200853
Bu_005_a08	FR748549	splicing factor 3B 14kDa subunit	1.4431E-54	1.99585	0.0000184
Bu_005_a10	FR748551	cdna sequence bc003266	1.43515E-11	1.8216	0.0000188
Bu_005_a11	FR748552	GPN-loop GTPase	2.05413E-59	1.93828	0.000479474
Bu_005_b02	FR748555	solute carrier family 39 (zinc transporter) member 7	6.61818E-43	1.71414	0.00604329
Bu_005_b04	FR748556	N/A	N/A	2.46354	0.0000149
Bu_005_b07	FR748559	g1 s-specific cyclin c	1.7187E-104	1.64399	0.00251507
Bu_005_b08	FR748560	octopamine receptor	3.50842E-10	1.81156	0.00717491
Bu_005_b09	FR748561	phosphoglycerate mutase	8.65232E-23	1.74074	0.000155172
Bu_005_b12	N/A	N/A	N/A	1.91721	0.00217937
Bu_005_c02	FR748565	sphingomyelin phosphodiesterase	7.96076E-17	1.92739	0.0201913
Bu_005_c06	FR748568	ATP-binding casette (ABC) transporter	2.45665E-24	1.98977	0.00219869
Bu_005_c07	FR748569	zinc finger cchc domain-containing protein 9	7.02214E-29	1.96622	0.000884601
Bu_005_c08	FR748570	succinate dehydrogenase	9.61576E-37	1.82333	0.00208818
Bu_005_c09	FR748571	NECAP endocytosis associated 2	1.36042E-47	2.02098	0.0000561
Bu_005_c10	FR748572	uracil phosphoribosyltransferase (FUR1)	5.09627E-69	1.71274	0.0026563
Bu_005_c12	FR748573	SNF2 histone linker PHD RING helicase	2.15239E-07	2.0792	0.000396729
Bu_005_d02	FR748575	N/A	N/A	1.56063	0.0159552
Bu_005_d03	FR748576	small nuclear ribonucleoprotein polypeptide F	4.75523E-36	1.98718	0.0010111
Bu_005_d07	FR748580	glutathione peroxidase	8.3964E-14	1.87597	0.000527441
Bu_005_d08	FR748581	maternal G10 transcript	2.5814E-67	1.99374	0.00000371
Bu_005_d10	FR748583	general transcription factor IIIC polypeptide 3	1.31661E-20	2.15759	0.0000162
Bu_005_e01	FR748586	thioredoxin like protein 4A	5.7823E-77	1.77618	0.000000251
Bu_005_e03	FR748588	mitochondrial import receptor subunit TOM22 homolog	3.03661E-13	1.73841	0.0010347
Bu_005_e06	FR748591	DNA directed RNA polymerase II	3.27761E-33	1.83631	0.00504364
Bu_005_e07	FR748592	RNA binding protein	1.46672E-15	1.84424	0.00414952
Bu_005_e09	FR748594	cuticle protein	1.97076E-15	1.75283	0.00000247
Bu_005_e10	FR748595	histone h4-like	1.64191E-38	2.13563	0.00371537
Bu_005_e11	FR748596	transmembrane and coiled-coil domains protein 1	3.19297E-61	1.71146	0.00121222
Bu_005_f01	FR748598	heterogeneous nuclear ribonucleoprotein l	1.8542E-65	1.75531	0.000190316
Bu_005_f02	FR748599	zinc finger cchc domain-containing protein 8	2.74276E-07	1.86726	0.000558729
Bu_005_f03	FR748600	makorin ring finger protein 1	2.3011E-22	1.94265	0.0000238
Bu_005_f05	FR748602	protein nap	1.27528E-71	1.68821	0.017487
Bu_005_f09	FR748606	solute carrier family 25 (mitochondrial carrier oxoglutarate carrier) member 11	1.93805E-95	1.64732	0.000799419
Bu_005_f10	FR748607	cdp-diacylglycerol--glycerol-3-phosphate 3-phosphatidyltransferase	9.82005E-47	1.9356	0.00000378
Bu_005_g04	FR748613	angio-associated migratory cell protein	1.7321E-14	1.85097	0.0106904
Bu_005_g06	FR748615	Tumor protein D52	1.23361E-27	1.65371	0.00183338
Bu_005_g09	FR748618	N/A	N/A	1.56767	0.0269609
Bu_005_g11	FR748620	lysophosphatidylcholine acyltransferase 3	4.8606E-26	2.13508	0.00000303
Bu_005_g12	FR748621	transmembrane protein 65	3.42393E-26	1.77751	0.00051853
Bu_005_h03	FR748624	transposase	1.98546E-35	2.12255	0.0000232
Bu_005_h04	FR748625	X-prolyl aminopeptidase (aminopeptidase P) 1	1.74774E-20	1.76068	0.000748867
Bu_005_h05	FR748626	alanine-glyoxylate aminnotransferase 2	2.44526E-72	2.02417	0.0000227
Bu_005_h09	FR748630	charged multivesicular body protein 2b	2.06632E-36	1.87629	0.000120276
Bu_005_h10	FR748631	39S ribosomal protein L35	7.4875E-23	1.67958	0.00315459
Bu_006_a01	FR748634	fatty acyl- reductase 1	2.10406E-13	1.88708	0.00160577
Bu_006_a04	FR748637	1-acylglycerol-3-phosphate O-acyltransferase 6 (lysophosphatidic acid acyltransferase zeta)	5.05951E-58	2.19418	0.000513734
Bu_006_a07	FR748640	LIM domain only 1 (rhombotin 1)	1.67153E-26	1.88681	0.00318459
Bu_006_a08	FR748641	diuretic hormone class 2	2.35534E-06	2.06036	0.000319074
Bu_006_a09	FR748642	N/A	N/A	1.7941	0.0283633
Bu_006_a12	FR748645	N/A	N/A	1.93389	0.0147607
Bu_006_b01	FR748646	tubulin beta-2a chain	1.55028E-34	2.12857	0.0000201
Bu_006_b02	N/A	N/A	N/A	1.54968	0.000216366
Bu_006_b03	FR748647	adenosine kinase	2.81659E-41	1.53717	0.0155584
Bu_006_b05	FR748649	BRICK1	1.56072E-22	1.85478	0.000745575
Bu_006_b06	FR748650	tetratricopeptide repeat domain 36	4.7677E-19	1.91764	0.00000331
Bu_006_b08	FR748652	chromosome 4 orf33	1.23492E-19	1.58693	0.0237464
Bu_006_b09	FR748653	transmembrane protein 5	3.84133E-08	1.89457	0.00955952
Bu_006_c02	FR748656	dnaj homolog subfamily c member 2	3.92354E-56	1.7033	0.00492332
Bu_006_c05	FR748659	TATA box binding protein	5.93005E-60	1.88168	0.00293819
Bu_006_c09	FR748663	N/A	N/A	1.87267	0.00000288
Bu_006_c11	FR748665	ubiquitin-activating enzyme E1	3.68085E-66	1.87054	0.00157956
Bu_006_d02	FR748667	CBG07789 Zn ion binding	4.43247E-34	1.84329	0.00432281
Bu_006_d03	FR748668	nadh-ubiquinone oxidoreductase 39 kda subunit	1.31539E-09	1.5902	0.00287566
Bu_006_d06	FR748671	replication factor c 3	5.62644E-31	1.94783	0.000851129
Bu_006_d09	FR748674	chromosome 19 orf 54	8.53776E-16	1.9317	0.00121408
Bu_006_d10	FR748675	solute carrier family 25 member 38	2.59729E-37	1.66882	0.00424539
Bu_006_e01	FR748678	inositol -1(or 4)-monophosphatase 1	1.31525E-47	1.90646	0.00000913
Bu_006_e02	FR748679	family with sequence similarity 40 member A	1.01142E-07	1.82079	0.00200831
Bu_006_e05	FR748682	receptor tyrosine kinase-like orphan receptor 1	4.2354E-19	1.86659	0.00267289
Bu_006_e10	FR748687	EBNA 1 binding protein 2	5.42972E-18	2.0334	0.00761895
Bu_006_e12	FR748689	rpii140-upstream gene protein	9.04878E-19	1.92312	0.000312927
Bu_006_f03	FR748692	flavin containing monooxygenase 4	7.84662E-25	1.67009	0.00069755
Bu_006_f05	FR748694	destabilase lysozyme	2.66092E-32	1.86651	0.00189337
Bu_006_f06	N/A	N/A	N/A	1.65435	0.00213962
Bu_006_f07	N/A	N/A	N/A	2.00833	0.0000379
Bu_006_g01	FR748698	A kinase anchor protein	1.29398E-42	1.86787	0.0000401
Bu_006_g03	FR748700	cre-nth endonuclease III-like protein 1	6.27804E-70	1.92529	0.00000791
Bu_006_g04	FR748701	ancient ubiquitous protein 1	1.83055E-10	1.76001	0.00501154
Bu_006_g06	FR748703	nudix hydrolase 8	1.64232E-39	1.81267	0.00121274
Bu_006_g08	FR748705	quinolate phosphoribosyltransferase	1.81539E-52	1.72787	0.000430899
Bu_006_g11	FR748708	eukaryotic translation initiation factor 2 subunit 2 beta	6.4918E-40	1.58663	0.00518733
Bu_006_h01	N/A	N/A	N/A	1.70186	0.0317544
Bu_006_h03	FR748711	chitinase	1.88555E-23	1.72794	0.00500435
Bu_006_h04	FR748712	NEF1 protein (Ixodes scapularis)	9.64837E-13	1.86259	0.0000412
Bu_006_h06	FR748714	leukotriene A4 hydrolase	2.8384E-56	1.73048	0.00070278
Bu_006_h08	FR748716	protein gtlf3b	1.97735E-10	1.75734	0.0000169
Bu_006_h09	FR748717	N/A	N/A	1.80484	0.000017
Bu_006_h10	FR748718	fam49b protein	5.4082E-84	1.90811	0.0000125
Bu_007_a02	FR748721	receptor (chemosensory) transporter protein 4	6.88016E-41	2.07779	0.000128626
Bu_007_a03	FR748722	dynein heavy chain	8.49487E-70	1.83543	0.00000778
Bu_007_a04	FR748723	gtp-binding protein alpha gna	1.06385E-51	1.50592	0.0112882
Bu_007_a05	N/A	N/A	N/A	1.83234	0.0000892
Bu_007_a06	FR748724	N/A	N/A	1.85914	0.00261589
Bu_007_a09	FR748727	upf0487 protein c17orf71-like protein	5.879E-44	1.81324	0.00151123
Bu_007_a12	N/A	N/A	N/A	1.58766	0.000720819
Bu_007_b01	FR748730	mitochondrial trans-2-enoyl- reductase	6.69531E-56	2.03112	0.000331717
Bu_007_b03	FR748732	karyopherin/importin	8.46027E-72	1.84488	0.00283929
Bu_007_b05	FR748734	frataxin-like domain containing protein	1.70541E-24	1.98822	0.000295083
Bu_007_b06	FR748735	methylcrotonoyl-Coenzyme A carboxylase 2 (beta)	1.08019E-93	1.74338	0.0000346
Bu_007_b07	FR748736	N/A	N/A	1.81381	0.00100578
Bu_007_c01	FR748742	ABC transporter	6.4765E-62	2.47252	0.0000154
Bu_007_c02	FR748743	chromosome 12 orf31	3.64735E-11	1.55124	0.0131538
Bu_007_c03	FR748744	MARVEL containing domain	1.70648E-15	1.94964	0.0000502
Bu_007_c09	FR748749	karyopherin alpha 5 (importin alpha 6)	2.8686E-102	1.87332	0.02483
Bu_007_c10	FR748750	heat shock protein HSP 90-alpha	2.02952E-60	1.92268	0.000027
Bu_007_c12	FR748752	phosphohistidine phiosphatase 1	5.38116E-27	2.00152	0.00140933
Bu_007_d01	FR748753	mitotic control protein dis3 homolog	1.09289E-49	1.91475	0.0000545
Bu_007_d02	FR748754	vacuolar protein sorting 26	8.0036E-99	1.78112	0.00283637
Bu_007_d06	FR748757	nucleolar protein 16	4.67036E-16	1.87738	0.0000355
Bu_007_d07	FR748758	cyclase	2.58624E-12	1.84815	0.000993495
Bu_007_d08	FR748759	insulysin	1.66322E-25	1.86643	0.000114641
Bu_007_d10	FR748761	u2 small nuclear ribonucleoprotein	3.36531E-37	1.71008	0.000517212
Bu_007_e04	FR748765	thyroid hormone receptor interactor 4	8.66539E-18	1.74842	0.0217143
Bu_007_e05	FR748766	vacuolar atp synthase subunit h	2.49749E-16	1.63039	0.0272552
Bu_007_f02	FR748774	hydroxysteroid (17-beta) dehydrogenase 12	3.27273E-40	1.52191	0.00253134
Bu_007_f05	FR748777	HD domain containing 3	4.00865E-39	1.87371	0.000532316
Bu_007_f10	FR748781	basic FGF-repressed Zic-binding protein	2.08146E-24	1.87263	0.000564749
Bu_007_f11	FR748782	B-box type zinc-finger protein ncl-1	5.68299E-29	2.05747	0.012912
Bu_007_f12	FR748783	dynactin 4 (p62) dynein targetting	3.69468E-41	1.77436	0.000598634
Bu_007_g03	FR748785	metaxin 2	3.37423E-22	1.59546	0.0278516
Bu_007_g06	FR748788	tatraspanin/CD63	1.53728E-09	1.54922	0.00265889
Bu_007_g08	N/A	N/A	N/A	1.95873	0.000319632
Bu_007_g09	FR748790	cullin 1	1.62882E-92	1.94084	0.0000379
Bu_007_g10	FR748791	N/A	N/A	2.07931	0.00034051
Bu_007_g12	N/A	N/A	N/A	2.15274	0.000374149
Bu_007_h01	N/A	N/A	N/A	1.87556	0.000377704
Bu_007_h02	FR748793	alanine-glyoxylate aminotransferase 2-like 2	8.79048E-33	1.88226	0.00114961
Bu_007_h10	FR748801	1-acylglycerol-3-phosphate O-acyltransferase 3	2.39894E-31	1.60987	0.00959126
Bu_007_h12	FR748803	nudix (nucleoside diphosphate linked moiety X) type motif 21	3.26191E-08	2.05867	0.0000108
Bu_008_a04	FR749482	phosphate cytidylyltransferase 1 beta	1.00588E-54	1.77504	0.000167602
Bu_008_a05	FR749483	meteorin-like protein	1.44066E-17	1.9129	0.000132489
Bu_008_a06	FR749484	hypothetical protein	1.39441E-26	2.07453	0.000000491
Bu_008_a07	FR749485	solute carrier family 37 (glycerol-3-phosphate transporter) member 2	9.06877E-12	1.8139	0.000518484
Bu_008_a10	FR749488	upf0551 protein c8orf38-like protein	3.68699E-24	1.99626	0.0121652
Bu_008_b02	FR749490	nudix (nucleoside diphosphate linked moietyX)-type motif 9	7.43526E-71	2.08764	0.0000191
Bu_008_b03	FR749491	trans-aconitate 2-methyltransferase	3.25264E-12	1.8224	0.0154117
Bu_008_b07	N/A	N/A	N/A	2.03208	0.00000367
Bu_008_b10	FR749495	zinc finger CCCH superfamily	2.46804E-22	1.89757	0.0000763
Bu_008_c06	FR749503	DNAJ (Hsp40) homolog	3.04255E-38	1.99112	0.0000333
Bu_008_d03	FR749511	cytoglobin	2.41059E-06	1.76334	0.0000296
Bu_008_d05	FR749513	solute carrier family 27 (fatty acid tranporter) member 1	3.27117E-26	1.91718	0.00175999
Bu_008_d06	FR749514	N/A	N/A	1.83723	0.0000409
Bu_008_d11	FR749519	membrane protein palmitoylated 7 (MAGUK p55 subfamily member 7)	4.66443E-10	1.85068	0.000154635
Bu_008_e03	FR749523	SP4 transcription factor	1.10586E-48	1.68451	0.0261447
Bu_008_e05	FR749525	N/A	N/A	1.87078	0.000222134
Bu_008_e06	N/A	N/A	N/A	1.8559	8.55E-08
Bu_008_e09	N/A	N/A	N/A	1.61439	0.0119303
Bu_008_e11	FR749528	adenylate cyclase	5.6456E-93	1.94874	0.000111157
Bu_008_f02	N/A	N/A	N/A	1.85327	0.0103502
Bu_008_f04	FR749532	N/A	N/A	1.66513	0.0000591
Bu_008_f07	FR749535	various Plasmodium proteins	2.17511E-07	2.14226	0.000936279
Bu_008_f09	FR749537	1-acylglycerol-3-phosphate O-acyltransferase 9	7.91625E-43	1.53787	0.00278097
Bu_008_f10	N/A	N/A	N/A	2.13032	0.0000038
Bu_008_f11	FR749538	thioredoxin-related transmembrane protein 3	2.08868E-10	1.96248	0.00244879
Bu_008_g01	FR749540	cysteine rich venom protein	7.67389E-07	1.58833	0.00171218
Bu_008_g05	N/A	N/A	N/A	1.96938	0.00000573
Bu_008_g08	FR749545	electron-transfer-flavoprotein beta polypeptide	1.78202E-27	1.73898	0.0043386
Bu_008_g09	FR749546	N/A	N/A	2.04131	0.000200242
Bu_008_h01	FR749550	enolase phosphatase E1	6.70585E-21	2.08876	0.000088
Bu_008_h03	FR749552	ribulose-5-phosphate-3-epimerase	2.26949E-34	2.13199	0.00404697
Bu_008_h06	FR749554	hbs1-like protein	3.51376E-84	1.66333	0.000204592
Bu_008_h09	N/A	N/A	N/A	1.61675	0.0012227
Bu_009_a01	FR748804	pancreatic triacylglycerol lipase	2.76958E-06	1.76757	0.00000545
Bu_009_a03	FR748806	vacuolar protein sorting 45	3.0918E-66	2.08181	0.0134516
Bu_009_a04	FR748807	polo-like kinase 3	5.48554E-16	2.39044	0.00481287
Bu_009_b02	FR748813	heat shock protein 90	6.26958E-98	2.04021	0.00000984
Bu_009_b03	FR748814	SUMO1 activating enzyme subunit 1	1.99861E-09	2.21223	6.22E-10
Bu_009_b06	FR748816	signal peptidase 12kDa	5.04533E-06	2.05479	0.000251384
Bu_009_b09	FR748818	holocytochrome c synthase (cytochrome haem-lyase)	1.0737E-45	1.84496	0.000162202
Bu_009_b10	N/A	N/A	N/A	2.10893	0.000126621
Bu_009_b12	FR748820	phosducin-like protein 3	1.39486E-44	2.02871	0.0206883
Bu_009_c07	FR748826	m7g(5 )pppn diphosphatase	2.86803E-23	1.69487	0.00000181
Bu_009_d03	FR748834	glycerol-3-phosphate dehydrogenase 2 (mitochondrial) catalyses glycerol-3-phosphate to dihydroxyacetone phosphate	2.65533E-50	1.90398	0.0000127
Bu_009_d06	FR748837	prkr-interacting protein 1-like protein	1.10288E-27	2.06544	0.0000236
Bu_009_d07	FR748838	ribosome biogenesis protein bms1 homolog	2.8379E-106	1.945	0.00294892
Bu_009_d11	FR748842	translocase of inner mitochondrial membrane 22 homolog (yeast)	3.72388E-34	2.06571	0.000163174
Bu_009_d12	FR748843	eukaryotic translation initiation factor 6	4.9686E-100	1.78395	0.0148981
Bu_009_e04	FR748847	non muscle myosin-II heavy chain	1.56254E-61	1.8018	0.000514704
Bu_009_e06	FR748848	N/A	N/A	1.75455	0.00479828
Bu_009_e07	FR748849	dystonin	1.15362E-57	2.06401	0.000587481
Bu_009_e08	FR748850	O-linked N-acetylglucosamine (GlcNAc) transferase	5.44822E-43	2.03137	0.00000767
Bu_009_e09	FR748851	STAM binding protein	1.57579E-55	2.08002	0.00000233
Bu_009_e10	FR748852	dual oxidase 2	4.62655E-80	2.01391	0.0000543
Bu_009_e11	FR748853	N/A	N/A	1.50267	0.00281867
Bu_009_e12	FR748854	N/A	N/A	2.13331	0.00262257
Bu_009_f01	FR748855	peptidase E	7.14358E-41	1.80718	0.0000037
Bu_009_f02	FR748856	translocase of inner mitochondrial membrane 22 homolog (yeast)	2.70054E-20	1.96024	0.0000638
Bu_009_f04	N/A	N/A	N/A	1.9938	0.0000707
Bu_009_f05	N/A	N/A	N/A	2.14291	0.00145699
Bu_009_f07	N/A	N/A	N/A	2.04403	0.00036667
Bu_009_f09	N/A	N/A	N/A	2.00836	0.000000203
Bu_009_g02	FR748864	thioredoxin	8.63077E-25	1.64861	0.000181557
Bu_009_g06	FR748867	glycerophosphocholine phosphodiesterase GDE1 homolog	8.01753E-50	1.95816	0.000505988
Bu_009_g10	FR748871	transposase	2.20349E-55	2.27358	0.000000862
Bu_009_g11	FR748872	Nipsnap1	3.18199E-20	1.58457	0.000151967
Bu_009_h11	FR748882	cg11498 cg11498-pa	5.99088E-18	1.974	0.0000282
Bu_010_a01	FR748884	WD repeat and FYVE domain containing 2	3.35889E-87	1.72472	0.0000367
Bu_010_a02	FR748885	sorting nexin 2	3.71558E-61	1.63327	0.00000622
Bu_010_a05	FR748888	prolyl 4-hydroxylase beta polypeptide	3.71039E-15	1.58433	0.00102779
Bu_010_a07	FR748890	mediator complex subunit 8	1.69407E-27	2.01107	0.000707247
Bu_010_a08	FR748891	tyrosine kinase receptor Cad96Ca precursor	2.41806E-90	1.99869	0.000000223
Bu_010_a10	FR748893	sinuous	5.5349E-39	1.84447	0.0000139
Bu_010_b07	FR748902	sirtuin (silent mating type information regulation 2 homolog) 7	5.83429E-41	1.81503	0.00652194
Bu_010_b08	FR748903	exosome component 7	6.59432E-41	2.33357	0.00127295
Bu_010_b09	FR748904	glycine cleavage system protein H (aminomethyl carrier) lipoic acid containing protein	6.29576E-38	1.68576	0.000121754
Bu_010_c01	FR748908	nicotinamide nucleotide transhydrogenase	6.09819E-78	1.97563	0.00521976
Bu_010_c04	FR748911	RNA (guanine-9-) methyltransferase domain containing 2	1.27658E-20	1.95937	0.00000721
Bu_010_c08	FR748915	adducin	2.00686E-36	1.86587	0.00261545
Bu_010_c09	FR748916	group 10 secretory phospholipase a2	1.5491E-31	1.99316	0.00106145
Bu_010_c10	FR748917	non-imprinted in prader-willi angelman syndrome region protein 2-like protein	2.51108E-37	2.21863	0.0000657
Bu_010_c12	FR748919	ribokinase	3.28646E-23	2.06161	0.000872248
Bu_010_d01	FR748920	glutathione s-transferase delta class 3	1.00939E-39	1.82373	0.000145803
Bu_010_d02	FR748921	receptor accessory protein 4	8.51798E-24	2.13304	0.00000116
Bu_010_d04	FR748923	N/A	N/A	1.92381	0.00000433
Bu_010_d09	FR748928	SMT3 suppressor of mif two 3 homolog 1	1.75379E-19	2.20184	0.0000152
Bu_010_d12	FR748931	acetyl Co-A acetyltransferase, mitochondrial	5.52897E-39	1.63581	0.0000779
Bu_010_e02	FR748933	ribosome biogenesis protein NSA2 homolog	4.0591E-105	1.65758	0.00194862
Bu_010_e04	FR748935	gamma-glutamylcyclotransferase	8.24806E-21	1.87372	0.000226821
Bu_010_e09	FR748940	FCF1 small subunit (SSU) processome component homolog	2.35927E-51	1.93437	0.00245551
Bu_010_e11	FR748942	similar to arrestin	1.97902E-43	2.06592	0.000185229
Bu_010_f02	FR748944	disulfide-isomerase precursor	2.21385E-05	1.96737	0.00138669
Bu_010_f06	FR748948	AIG1-like protein (conserved domains)	1.30603E-30	1.69003	0.000375714
Bu_010_f08	FR748950	CD36 molecule (thrombospondin receptor) may function as cell adhesion molecule	8.73401E-07	2.13834	0.0000137
Bu_010_f11	FR748953	SMT3 suppressor of mif two 3 homolog 1	1.83885E-19	1.8755	0.000416562
Bu_010_f12	FR748954	spermatogenesis associated factor/ valosin containng protein	1.10936E-27	1.84149	0.00130818
Bu_010_g03	FR748957	sterol regulatory element-binding protein cleavage-activating protein	2.19021E-15	2.20118	0.000389214
Bu_010_g04	FR748958	elongation factor Tu GTP binding domain containing 1	1.17972E-77	1.9559	0.00952053
Bu_010_g05	FR748959	solute carrier family 2 (facilitated glucose transporter) member 1	7.93254E-76	2.21044	0.00000159
Bu_010_g06	FR748960	BTB (POZ) domain containing 1	9.6473E-16	2.17305	0.0000324
Bu_010_g08	FR748962	N-acetyltransferase ARD 1	1.14163E-76	1.91578	0.000174058
Bu_010_g11	FR748965	tata box-binding protein 2	5.09519E-45	2.07002	0.00000155
Bu_010_h08	FR748973	diuretic hormone 31	2.82677E-06	2.06662	0.00000552
Bu_010_h09	FR748974	arylsulfatase d	3.05806E-47	1.96723	0.000922931
Bu_011_a02	FR749560	RAB6	5.37957E-63	1.9006	0.0000402
Bu_011_a04	FR749562	tubulin beta-4 chain-like	1.45651E-24	2.40821	0.0000822
Bu_011_a07	FR749565	synaptophysin-like 2	4.37677E-21	2.08503	0.000453929
Bu_011_a08	FR749566	UDP-N-acetylglucosamine transferase subunit ALG13 homolog	2.44429E-25	2.13164	0.0000826
Bu_011_b01	FR749571	farnesyltransferase	8.41533E-12	1.85288	0.0000104
Bu_011_b06	FR749574	aarF domain containing kinase 1	2.02192E-71	2.14478	0.00000241
Bu_011_b10	FR749577	UDP-glucose pyrophosphorylase 2	6.87158E-88	1.91219	0.000177406
Bu_011_b11	FR749578	proteasome macropain inhibitor subunit 1 (PI31)	2.12414E-09	2.14514	0.0000955
Bu_011_c02	FR749581	translation elongation factor 1 beta	1.73457E-53	1.61511	0.0107992
Bu_011_c04	FR749583	cell division cycle protein 20 homolog	1.40617E-80	2.11863	0.000000649
Bu_011_c07	FR749586	dna-damage regulated autophagy modulator 1	1.00475E-11	2.07187	0.00000628
Bu_011_c10	FR749589	tetraspanin 8	1.52662E-33	1.53863	0.00839664
Bu_011_c11	FR749590	u3 small nucleolar ribonucleoprotein protein imp4	7.12466E-67	1.9949	0.0000235
Bu_011_c12	FR749591	survival of motor neuron 2	1.12043E-23	2.17001	0.000217472
Bu_011_d01	FR749592	39S mitochondrial ribosomal protein L35	6.4793E-23	1.67054	0.0174911
Bu_011_d06	FR749596	predicted protein (Nematostella vectensis)	1.21937E-10	2.12902	0.00130781
Bu_011_d07	FR749597	signal peptidase complex subunit 1 homolog	6.69722E-06	2.04535	0.0000626
Bu_011_d10	FR749600	macrolide glycosyltransferase	5.77557E-42	1.67817	0.00859711
Bu_011_d11	FR749601	rhotekin	1.01681E-09	2.02118	0.000381344
Bu_011_e10	FR749612	calcium binding protein 39	2.25394E-96	1.94372	0.000131382
Bu_011_f01	FR749615	phospholipase D family member 3	5.09871E-38	1.50534	0.0143149
Bu_011_f02	FR749616	ubiquitin specific peptidase 48	0.000015625	2.15009	0.00015416
Bu_011_f03	FR749617	lactate dehydrogenase D	8.59116E-25	1.91846	0.000711541
Bu_011_f06	FR749620	transcription initiation factor tfiid subunit 13	2.48381E-37	2.08904	0.0000448
Bu_011_f08	FR749622	ryanodine receptor 1 (skeletal)	1.52659E-76	2.08956	0.000341459
Bu_011_f12	FR749626	growth hormone inducible transmembrane protein	3.98533E-76	1.75918	0.00190475
Bu_011_g05	FR749630	kynureninase (L-kynurenine hydrolase)	2.37299E-12	1.9604	0.00145341
Bu_011_g07	FR749632	ankyrin repeat domain containing protein 49	2.51571E-32	2.2896	0.00488161
Bu_011_g11	FR749636	motile sperm domain containing 1	9.66426E-07	1.99905	0.0000376
Bu_011_h06	FR749643	coatomer protein complex subunit zeta 1	6.38182E-37	1.5413	0.0100603
Bu_011_h07	FR749644	C7orf44	2.0053E-06	2.27975	0.000000901
Bu_011_h10	FR749646	ADP-ribosylation factor-like 15	3.40656E-15	2.1067	0.00179193
Bu_011_h11	FR749647	hydroxyacid oxidase 1-like	1.24307E-51	2.05336	0.000000156
Bu_012_a01	FR748978	ubiquitin-conjugating enzyme E2G2	4.65693E-75	1.81607	0.00584239
Bu_012_a08	FR748984	phyanoyl-CoA dioxygenase domain containing 1	5.9584E-20	1.73159	0.00210207
Bu_012_a12	FR748987	26s proteasome non-atpase regulatory subunit 14	6.3735E-111	2.01608	0.000192049
Bu_012_b05	FR748992	mitogen-activated protein-binding protein-interacting protein	7.2879E-24	1.93755	0.00129455
Bu_012_b06	FR748993	calponin	3.09751E-10	1.83343	0.00000083
Bu_012_b10	FR748997	LOC9764	6.21247E-17	1.84339	0.00948574
Bu_012_b11	FR748998	aldehyde dehydrogenase 3 family member A2	1.19263E-28	2.01239	0.00697375
Bu_012_b12	FR748999	tropomyosin isoforms c e	0.000179257	1.78078	0.0000597
Bu_012_c03	FR749002	ring finger protein 5	5.67273E-20	1.64255	0.000706093
Bu_012_c07	FR749005	fungal stress response RCI peptide	1.48056E-07	2.15643	0.0000269
Bu_012_c08	FR749006	barrier to autointegration facotor	5.04521E-36	1.90125	0.0000375
Bu_012_c12	FR749010	nad dehydrogenase	9.87235E-28	2.24996	0.000000152
Bu_012_d01	FR749011	short chain dehydrogenase	8.25662E-46	1.85086	0.0215492
Bu_012_d02	FR749012	N/A	N/A	2.22363	0.000255076
Bu_012_d06	FR749016	protein amp- beta 2 non-catalytic subunit	7.31254E-33	1.6836	0.000262112
Bu_012_d08	FR749018	TIM21-like protein	2.75332E-30	2.0276	0.00000261
Bu_012_d10	FR749020	coiled-coil domain-containing protein 49	7.28746E-16	2.10626	0.0000269
Bu_012_e06	FR749027	guanine nucleotide binding protein-like 1	4.77033E-21	1.95568	0.0000626
Bu_012_e10	FR749031	dna-directed rna polymerase iii subunit rpc8	1.64335E-13	2.17507	0.00324076
Bu_012_f08	FR749040	chromosome 1 open reading frame 151	2.24263E-07	1.53301	0.00375417
Bu_012_f09	FR749041	sumo1 sentrin specific peptidase 1	6.33564E-24	2.0778	0.000347791
Bu_012_f10	FR749042	gamm-soluble NSF attachment protein	6.62704E-13	2.15721	7.68E-08
Bu_012_g01	FR749045	2-oxoisovalerate dehydrogenase subunit mitochondrial precursor	3.16542E-82	1.89821	0.0000968
Bu_012_g03	FR749047	protein phosphatase 1	7.19511E-40	2.06539	0.00009
Bu_012_g05	FR749049	spindle assembly checkpoint component MAD1	2.92431E-05	1.97729	0.000694085
Bu_012_g06	FR749050	non-SMC element homolog	1.15757E-07	1.90418	0.0285109
Bu_012_g07	FR749051	N/A	N/A	2.02556	0.000013
Bu_012_g10	FR749054	LOC746	2.15712E-12	1.86529	0.000100275
Bu_012_g12	FR749056	N/A	N/A	1.90495	0.000917776
Bu_012_h01	FR749057	bat5 hla-b-associated transcript	1.07308E-40	2.04776	0.0250828
Bu_012_h03	FR749059	N/A	N/A	2.07133	0.000108357
Bu_012_h05	FR749061	chimerin 1	1.8261E-43	2.06639	0.000177398
Bu_012_h07	FR749063	inorganic pyrophosphatase	5.83181E-89	2.01307	0.00016986
Bu_012_h09	FR749065	Histone 2A	3.14565E-37	1.83983	0.00206897
Bu_012_h10	FR749066	COP9 constitutive photomorphogenic homolog subunit 8	2.96885E-34	1.84637	0.0020594
Bu_012_h12	N/A	N/A	N/A	1.75263	0.000847598
Bu_013_a02	FR749069	histone deacetylase 3	1.5156E-99	2.05265	0.000295783
Bu_013_a04	FR749071	spindle assembly check point component MAD1	2.86697E-05	1.88773	0.00000741
Bu_013_b02	FR749081	mytimycin precursor	0.000913956	1.83159	0.00017216
Bu_013_b03	FR749082	ankyrin repeat domain protein	5.37236E-16	1.99178	0.000372939
Bu_013_b09	FR749087	density regulated protein	1.43913E-57	1.80994	0.0000153
Bu_013_b10	FR749088	alpha-methylacyl-CoA racemase	1.96756E-45	1.92039	0.00000771
Bu_013_c07	FR749097	charged multivesicular body protein 2a	4.33684E-28	1.74236	0.00891004
Bu_013_c08	FR749098	SEC22 vesicle trafficking protein	1.41264E-70	1.93068	0.000168927
Bu_013_c10	FR749100	UDP-N-acetylglus=cosamine pyrophosphorylase 1	5.57006E-62	2.07637	0.0000397
Bu_013_c11	FR749101	Ras-related GTP binding A	1.0715E-103	2.04349	0.000219331
Bu_013_d03	FR749105	mitochondrial thioredoxin 2	1.61189E-25	1.67528	0.0000932
Bu_013_d04	N/A	N/A	N/A	1.97421	0.000000386
Bu_013_d12	FR749112	protein lin-54 homolog	6.98177E-51	2.04714	0.0000232
Bu_013_e01	FR749113	NADH dehydrogenase (ubiquinone) 1 beta subcomplex subunit 2, mitochondrial, transferring electrons from NADH to respiratory chain	1.21196E-11	1.71877	0.00786982
Bu_013_e02	FR749114	NADH dehydrogenase (ubiquinone) 1 beta subcomplex subunit 2, mitochondrial, transferring electrons from NADH to respiratory chain	1.0811E-11	1.70684	0.00101757
Bu_013_e03	FR749115	AKT interacting protein	4.52514E-21	2.15502	0.000879759
Bu_013_e06	FR749117	NADH dehydrogenase(ubiquinone) Fe-S protein 1	5.05854E-45	1.76067	0.0000217
Bu_013_e07	FR749118	exportin 6	1.13479E-07	2.24205	0.00000121
Bu_013_f01	FR749123	N/A	N/A	2.25817	0.000116627
Bu_013_f05	FR749127	solute carrier family 13 (sodium dependent dicarboxylate/citrate transporter)	2.43637E-20	1.72771	0.00363303
Bu_013_f06	FR749128	dna-directed rna polymerase ii subunit	9.6619E-103	2.10199	0.000297421
Bu_013_f07	FR749129	antiviral helicase ski2	2.30644E-14	2.08956	0.000174859
Bu_013_f08	FR749130	mitochondrial thioredoxin 2	1.54248E-25	1.84755	0.000526206
Bu_013_f11	FR749133	Yip1 domain family member 7	4.59773E-54	1.9851	0.0000627
Bu_013_g02	FR749136	Ras-related GTP binding A	6.02355E-46	2.50271	0.0000279
Bu_013_g04	FR749138	ubiquinol cytochrome c reductase	3.96054E-06	1.77496	0.00268185
Bu_013_g05	FR749139	SIN3A	N/A	1.60291	0.0017477
Bu_013_g11	FR749145	coiled-coil domain containing 12	2.33513E-27	2.24658	0.000140051
Bu_013_g12	FR749146	eukaryotic translation initiation factor 3 subunit i	1.53682E-51	1.6436	0.00000194
Bu_013_h04	FR749149	actin related protein 2/3 complex subunit 3	1.814E-58	2.10305	0.00253503
Bu_013_h09	FR749152	KDEL (Lys-Asp-Glu-Leu) endoplasmic reticulum protein retention receptor 2	2.37972E-14	1.80465	0.000197125
Bu_014_a02	N/A	N/A	N/A	2.15826	0.00142951
Bu_014_a03	N/A	N/A	N/A	1.93138	0.000991892
Bu_014_a05	N/A	N/A	N/A	1.85561	0.000125961
Bu_014_a10	FR749161	thioredoxin-1	1.45328E-21	1.70791	0.00202782
Bu_014_a11	FR749162	mitochondrial nadh-ubiquinone oxidoreductase aggg subunit	1.09074E-11	1.66355	0.00326021
Bu_014_a12	FR749163	phosphodiesterase 1C	8.4278E-50	2.03542	0.00925925
Bu_014_b06	FR749168	dynamin associated protein/intersectin	3.66357E-21	2.21731	0.000000266
Bu_014_b08	FR749169	3-hydroxybutyrate dehydrogenase type 2	8.71842E-70	1.71945	0.00140619
Bu_014_b09	FR749170	chaperonin containing TCP1 subunit 3	1.1918E-113	1.55187	0.00143916
Bu_014_b10	N/A	N/A	N/A	1.87035	0.00728176
Bu_014_b11	FR749171	N-acylaminoacyl-peptide hydrolase	4.87988E-47	1.79895	0.000176478
Bu_014_b12	N/A	N/A	N/A	1.95377	0.00252467
Bu_014_c01	FR749172	polymerase (DNA-directed) delta interacting protein 2	2.43738E-83	2.00169	0.000564077
Bu_014_c02	FR749173	proteasome subunit beta type-2	1.05253E-46	1.82379	0.000113885
Bu_014_c03	N/A	N/A	N/A	2.24098	0.0000467
Bu_014_c04	N/A	N/A	N/A	2.04744	0.0000733
Bu_014_c05	FR749174	solute carrier family 26 (sulfate transporter) member 2	1.35131E-17	1.73304	0.00510923
Bu_014_c06	FR749175	pap-inositol-phosphatase	3.08433E-73	1.87944	0.0000408
Bu_014_c08	FR749176	N/A	N/A	2.29401	0.000162365
Bu_014_c11	FR749178	mitochondrial import inner membrane translocase subunit TIM16	1.06639E-25	2.00418	0.000000353
Bu_014_c12	FR749179	retrotransposon ty1-copia expressed	9.96632E-05	2.10033	0.000156854
Bu_014_d01	FR749180	replication factor A (Aedes aegypti) ORF105 (Plasmodium falciparum)	1.57026E-07	2.0881	0.000000893
Bu_014_d02	FR749181	eukaryotic translation initiation factor 4E family member 1B	1.15056E-46	1.97681	0.00135298
Bu_014_d04	FR749183	oral cancer overexpressed 1	1.3997E-28	2.14238	0.0000338
Bu_014_d07	FR749186	rna polymerase-associated protein rtf1 homolog	2.74229E-14	2.13779	0.000108879
Bu_014_d11	N/A	N/A	N/A	2.43668	0.00263543
Bu_014_e02	FR749191	acyl-CoA synthetase long-chain family member 4	5.58995E-57	2.25612	0.00000258
Bu_014_e03	FR749192	DnaJ (Hsp40) homolog subfamily B	3.30747E-71	2.23297	0.00032705
Bu_014_e05	FR749194	aldose 1-epimerase	5.61674E-17	2.09689	0.0020048
Bu_014_e07	N/A	N/A	N/A	2.08677	0.0000047
Bu_014_e09	FR749195	solute carrier family 13 (sodium-dependent citrate transporter) member 5	3.07524E-30	1.61364	0.000618562
Bu_014_e11	FR749197	Niemann-Pick disease type C2	2.06329E-17	2.26375	0.0000886
Bu_014_e12	FR749198	atp-binding protein involved in chromosome partitioning	2.06264E-06	1.93413	0.00105151
Bu_014_f01	FR749199	proteasome ( macropain) alpha 4	2.7694E-103	1.97711	0.000807558
Bu_014_f02	N/A	N/A	N/A	2.14448	0.000405732
Bu_014_f03	FR749200	mps one binder kinase activator-like 2	1.99051E-05	2.1856	0.0000798
Bu_014_f04	N/A	N/A	N/A	2.03122	0.0000279
Bu_014_f06	FR749202	LIM domain binding 2	5.4013E-72	2.15167	0.000076
Bu_014_f08	FR749204	ancient ubiquitous protein 1	1.03224E-13	2.04135	0.000136926
Bu_014_f10	FR749206	N/A	N/A	1.94281	0.000318545
Bu_014_f12	FR749208	N/A	N/A	1.67925	0.000630832
Bu_014_g02	FR749210	mediator of cell motility 1	7.35634E-50	2.14537	0.00000278
Bu_014_g03	FR749211	adaptor-related protein complex 2 beta 1 subunit	2.57679E-93	1.65668	0.000333088
Bu_014_g04	N/A	N/A	N/A	1.67318	0.000855806
Bu_014_g06	FR749213	actin related protein 2/3 complex subunit 5	3.21139E-42	1.90052	0.00319132
Bu_014_g07	FR749214	N/A	N/A	1.98639	0.00150031
Bu_014_g08	FR749215	ubiquinol-cytochrome c reductase	8.08824E-07	1.60269	0.000678734
Bu_014_g09	N/A	N/A	N/A	2.2843	0.00140713
Bu_014_g11	FR749216	calcium-binding atopy-related autoantigen 1	1.85267E-32	2.04757	0.00020321
Bu_014_h01	FR749217	transmembrane emp24-like trafficking protein 10 (yeast)	9.27836E-12	1.79903	0.000304307
Bu_014_h03	FR749219	conserved hypothetical protein (Argas monolakenis)	3.61306E-13	2.00912	0.000013
Bu_014_h06	N/A	N/A	N/A	1.79209	0.000765069
Bu_014_h10	FR749223	mitochondrial ribosomal protein l36	9.84547E-12	1.81181	0.00065826
Bu_014_h11	FR749224	secreted salivary gland peptide	3.27856E-10	2.06989	0.000365291
Bu_014_h12	FR749225	mitochondrial thioredoxin 2	1.72702E-25	1.64436	0.0161419
Bu_015_a01	N/A	N/A	N/A	1.93865	0.00018159
Bu_015_a02	FR749226	mannosyltransferase (pig-m)	1.15763E-28	2.18535	0.000182591
Bu_015_a06	N/A	N/A	N/A	1.97741	0.000139124
Bu_015_a07	FR749230	SERF-like protein	2.18866E-06	1.69598	0.000225615
Bu_015_a08	FR749231	n-alpha-acetyltransferase catalytic subunit	1.83554E-63	1.95571	0.00150893
Bu_015_a10	FR749233	histidine triad nucleotide binding protein 1	2.65642E-41	1.52015	0.00351375
Bu_015_a11	FR749234	prolyl endopeptidase	6.03905E-49	2.04853	0.0000973
Bu_015_b01	FR749236	serine/threonine kinase receptor associated protein	1.24021E-49	1.90835	0.00598113
Bu_015_b03	FR749238	piggybac transposable element derived 4	7.49237E-30	2.08797	0.000180557
Bu_015_b05	FR749240	acireductone dioxygenase 1	6.57432E-57	1.8444	0.00000274
Bu_015_b06	FR749241	MAD2 mitotic arrest deficient-like 1	4.08576E-50	2.39006	0.0000873
Bu_015_b07	FR749242	vacuolar-sorting protein snf8	2.16293E-58	2.0627	0.0000331
Bu_015_b09	FR749244	serine dehydratase-like	9.21488E-17	1.90029	0.000226934
Bu_015_b10	FR749245	mitochondrial nadh dehydrogenase fe-s protein	1.28267E-12	1.65901	0.000247518
Bu_015_b11	FR749246	stromal antigen 1	2.49488E-29	2.09931	0.0000482
Bu_015_c01	FR749248	N/A	N/A	1.96932	0.0010416
Bu_015_c02	FR749249	N/A	N/A	2.02593	0.000851795
Bu_015_c04	FR749250	FK506 binding protein	5.11236E-48	1.60877	0.000142567
Bu_015_c05	FR749251	replication factor C subunit 5	1.49115E-89	2.38667	0.000103691
Bu_015_c08	FR749254	solute carrier family 25 (mitochondrial carrier; citrate transporter) member 1	6.27847E-54	1.86784	0.000377895
Bu_015_c09	FR749255	heat shock protein HSP90-alpha	5.67185E-77	2.66438	0.0145717
Bu_015_c10	FR749256	solute carrier family 27 (fatty acid transporter)	4.00744E-40	2.43181	0.000178944
Bu_015_c11	FR749257	btb domain containing 2	1.43432E-21	1.97982	0.00000149
Bu_015_d01	FR749259	syntaxin 7	2.46807E-08	1.97315	0.0000345
Bu_015_d04	FR749262	stearoyl-CoA desaturase (delta-9-desaturase)	2.23402E-43	2.25616	0.000000382
Bu_015_d09	FR749266	homeodomain transcription factor 2	7.45219E-59	2.18547	0.00000113
Bu_015_d10	FR749267	COX4 neighbor	4.74686E-15	1.8688	0.0000189
Bu_015_e01	FR749270	ubiquitin-protein ligase E3A	8.3289E-39	2.28705	0.000672406
Bu_015_e03	FR749272	ribonuclease t2 precursor (ribonuclease 6)	1.27292E-07	1.51051	0.00905339
Bu_015_e04	FR749273	chromatin modifying protein 2B	1.64145E-36	1.86358	0.000264102
Bu_015_e06	FR749275	gamma-glutamylcyclotransferase	8.62584E-21	1.92594	0.000101896
Bu_015_e09	FR749278	stomatin (EPB72)-like 2	1.37783E-14	1.96888	0.000434835
Bu_015_e10	FR749279	heat shock 60kDa protein 1 (chaperonin)	1.39006E-51	1.98487	0.000173936
Bu_015_f01	FR749282	protein unc-13-like protein b	7.80125E-35	1.98709	0.000109602
Bu_015_f03	FR749284	eukaryotic translation initiation factor 4A	2.70552E-43	1.7577	0.00151601
Bu_015_f04	FR749285	high density lipoprotien binding protein vigilin	1.15088E-05	1.66084	0.000918082
Bu_015_f05	N/A	N/A	N/A	2.03452	0.000225378
Bu_015_f06	FR749286	fatty acid amide hydrolase 2	1.23057E-23	2.11843	0.00209748
Bu_015_f07	N/A	N/A	N/A	1.56249	0.0144826
Bu_015_f08	FR749287	tight junction protein 1 (zona occludens 1)	6.02355E-46	2.0025	0.000549606
Bu_015_f09	FR749288	tyrosine-protein kinase csk	1.89106E-24	1.8701	0.000793305
Bu_015_f10	FR749289	histone protein Hist2h3c1	2.65814E-69	2.1356	0.000000126
Bu_015_f11	FR749290	receptor tyrosine phosphatase type r2a	1.44436E-82	1.87763	0.00504547
Bu_015_f12	FR749291	sporozoite asparagine-rich protein	0.000439504	2.35818	0.00155377
Bu_015_g02	FR749293	methylmalonic aciduria (cobalamin deficiency) cblD type	1.78555E-37	1.97466	0.000193129
Bu_015_g04	FR749295	serine protease	1.41017E-12	1.98493	0.0118676
Bu_015_g05	FR749296	capping protein (actin filamament) muscle Z-line alpha 1	9.32224E-34	1.82486	0.00179659
Bu_015_g08	FR749298	cleft lip and palate associated transmembrane protein 1	6.82819E-74	1.88407	0.000690145
Bu_015_g10	FR749300	N/A	N/A	2.21277	0.000500391
Bu_015_g11	FR749301	small nuclear ribonucleoprotein 27kda (u4 )	9.73086E-20	2.08312	0.000445386
Bu_015_g12	N/A	N/A	N/A	1.62158	0.000829179
Bu_015_h02	FR749303	5-methyltetrahydrofolate-homocysteine methyltransferase reductase	9.41109E-40	1.92936	0.0161552
Bu_015_h04	FR749305	ATG3 autophagy related 3 homolog (S. Cerevisiae)	9.95291E-31	1.92732	0.000065
Bu_015_h05	N/A	N/A	N/A	1.82549	0.00268181
Bu_015_h06	FR749306	proteasome subunit beta type-3	6.7854E-53	1.91317	0.000411828
Bu_015_h07	N/A	N/A	N/A	2.0708	0.000593092
Bu_015_h08	FR749307	ovochynase/corin/trypsin like serine protease	6.93395E-07	2.07976	0.00506526
Bu_016_a02	N/A	N/A	N/A	2.27116	0.00000648
Bu_016_a03	N/A	N/A	N/A	1.56469	0.00119739
Bu_016_a06	FR749314	Lipase, family member K/J	2.92572E-37	2.56492	0.000000262
Bu_016_a09	FR749317	hydroxysteroid dehydrogenase like 2	8.69797E-29	1.67821	0.0000395
Bu_016_a10	FR749318	probable transport protein sec61 alpha subunit	4.82972E-28	1.57938	0.0000113
Bu_016_a11	FR749319	phosphoglycerate mutase	1.81142E-16	1.91192	0.000173588
Bu_016_a12	FR749320	nitric oxide synthase interacting protein	7.46394E-27	2.21292	0.000572265
Bu_016_b05	FR749325	mads box transcription enhancer factor polypeptide b (myocyte enhancer factor 2b)	3.01029E-09	2.07911	0.0000753
Bu_016_c01	FR749333	coiled-coil domain containing 72	0.000058014	1.93254	0.00121373
Bu_016_c02	FR749334	lysozyme i-1	1.92837E-21	2.07515	0.000271778
Bu_016_c03	FR749335	gag-pol polyprotein	9.22761E-25	1.98223	0.000177046
Bu_016_c05	FR749337	transketolase isoform 1	6.37444E-51	2.03752	0.00256726
Bu_016_c07	FR749339	neurobeachin-like 2 (Danio rerio) myomesin 2 (Macaca mulatta) frazzled protein (Culex quinquefasciatus)	2.09244E-12	2.14945	0.000161071
Bu_016_c11	FR749343	rhomboid 5 homolog 1 (Drosophila)	8.79637E-34	2.10537	0.00000875
Bu_016_c12	FR749344	dual specificity phosphatase 1	3.57961E-29	2.19766	0.00287841
Bu_016_d01	FR749345	N/A	N/A	2.03251	0.0000498
Bu_016_d02	FR749346	signal peptidase complex catalytic subunit sec11a	8.61602E-76	1.69733	0.00338866
Bu_016_d04	N/A	N/A	N/A	1.89388	0.0000941
Bu_016_d05	FR749348	vacuolar protein sorting 24	2.11926E-40	1.67315	0.0155587
Bu_016_d06	FR749349	NADH dehydrogenase (ubiquinone) 1 beta subcomplex	6.20292E-10	1.74763	0.0128778
Bu_016_d09	FR749352	macrophage migration inhibitory faactor (glycosylation-inhibiting facrtor)	2.02285E-21	1.95097	0.0040873
Bu_016_d10	FR749353	glycogen synthase	2.90901E-12	2.09307	0.0000432
Bu_016_e04	FR749358	N/A	N/A	1.6772	0.00354005
Bu_016_e09	N/A	N/A	N/A	2.26651	0.000940825
Bu_016_e10	FR749362	alveolar soft part sarcoma chromosome region candidate 1	1.23936E-07	1.89917	1.96E-09
Bu_016_e12	FR749364	calcyclin binding protein	0.000130164	1.94664	0.000281659
Bu_016_f02	N/A	N/A	N/A	2.17613	0.000477758
Bu_016_f05	N/A	N/A	N/A	1.8257	0.0204941
Bu_016_f06	FR749366	rcc1 domain containing 1	2.05061E-29	1.96001	0.0000388
Bu_016_f08	N/A	N/A	N/A	1.85578	0.000622731
Bu_016_f09	FR749368	set domain-containing protein set104	7.03397E-14	2.22182	0.0000156
Bu_016_f11	FR749370	glusoce transporter 8	5.44339E-19	2.02419	0.0000883
Bu_016_f12	N/A	N/A	N/A	2.60871	0.0000193
Bu_016_g01	FR749371	cuticle protein, poss with chitin binding domain	4.43031E-07	1.60769	0.000503431
Bu_016_g05	FR749374	14.5 kDa bacteriolytic enzyme (Dermatophagoides pteronyssinus) fungal Nlp/p60 protein	1.97925E-46	1.5246	0.0149706
Bu_016_g06	FR749375	V-ATPase subunit E1	3.30727E-41	1.59963	0.000225302
Bu_016_g09	N/A	N/A	N/A	2.0441	0.000197977
Bu_016_h01	FR749381	Blot Gal d 1 allergen (Blomia tropicalis) kazal-type serine peptidase inhibitor domain 1	4.63828E-41	1.59051	0.0000126
Bu_016_h02	FR749382	RNA-binding protein MEX3C-like	0.000157938	2.4223	2.59E-08
Bu_016_h06	FR749386	B-cell receptor-associated protein 31	6.49152E-12	1.60021	0.000143791
Bu_016_h07	FR749387	histone H2B	1.99874E-28	1.93104	0.00210021
Bu_016_h11	FR749391	calpain 7	5.28483E-22	1.98533	0.0030337
Bu_016_h12	FR749392	glucose-6-phosphate dehydrogenase	7.29454E-69	1.76405	0.0000697
Bu_017_a02	FR749394	chromosome 15 open reading frame 41	1.95698E-09	2.13413	0.0000104
Bu_017_a03	FR749395	FK506 binding protein 8	9.64018E-26	1.91917	0.0000988
Bu_017_a05	FR749397	Niemann-Pick disease type C2	2.25228E-17	2.0821	0.0000104
Bu_017_a08	FR749399	nedd8_drome ame: full=nedd8 ame: full=neddylin ame: full=ubiquitin-like protein nedd8 flags: precursor	5.51507E-16	1.73848	0.0153714
Bu_017_a09	FR749400	cysteine-rich PDZ-binding protein	2.70607E-41	2.07256	0.0000387
Bu_017_a10	FR749401	asparagine/aspartate rich protein	0.000645553	2.15853	0.000797825
Bu_017_b01	FR749404	sterol desaturase/ C-4 methylsterol oxidase	8.859E-31	1.9071	0.00341559
Bu_017_b02	FR749405	protein cepu-1	1.30063E-14	2.00135	0.0163104
Bu_017_b04	FR749407	rac serine threonine kinase	9.45739E-11	1.98036	0.000113138
Bu_017_b05	FR749408	coiled-coil domain containing protein 28A	9.60892E-11	2.05275	0.00196904
Bu_017_b06	FR749409	SIN3 homolog A	1.88236E-40	2.17986	0.0000284
Bu_017_b11	FR749414	formation of mitochondrial complexes 1 homolog	1.53017E-12	1.79547	0.00396428
Bu_017_c02	FR749417	28s ribosomal protein s24	4.32363E-42	2.05171	0.00068887
Bu_017_c05	FR749420	N/A	N/A	2.04301	0.00281405
Bu_017_c06	FR749421	ATP-binding cassette subfamily A (ABC1)	2.79774E-68	1.92337	0.000110154
Bu_017_c07	FR749422	vacuolar atp synthase subunit b	9.86635E-66	1.75288	0.00562444
Bu_017_c08	FR749423	nadh dehydrogenase 1 alpha subcomplex subunit 8	1.65215E-35	1.64709	0.00236432
Bu_017_c10	N/A	N/A	N/A	2.00665	0.000622898
Bu_017_c12	FR749425	NADH dehydrogenase (ubiquinone) 1 beta subcomplex	6.271E-25	1.74857	0.00183683
Bu_017_d08	FR749431	vacuolar protein sorting 25 homolog (S. Cerevisiae)	1.97254E-37	1.95182	0.0000752
Bu_017_d11	FR749434	hydroxysteroid (17-beta) dehydrogenase	1.7693E-13	2.30575	0.000138487
Bu_017_e01	FR749436	signal peptidase complex subunit 2 homolog	4.90343E-35	1.84525	0.00192344
Bu_017_e04	FR749439	N/A	N/A	2.22398	0.0000275
Bu_017_e05	FR749440	calcyclin binding protein	5.95034E-19	1.85492	0.000111274
Bu_017_e11	N/A	N/A	N/A	2.23308	9.64E-08
Bu_017_f01	N/A	N/A	N/A	2.14761	0.0000305
Bu_017_f11	N/A	N/A	N/A	1.82287	0.00000529
Bu_017_f12	FR749454	serine threonine-protein kinase rio2 (rio kinase 2)	1.02082E-25	1.62106	0.00110052
Bu_017_g01	FR749455	COP9 constitutive photomorphogenic homolog subunit 5	1.5205E-121	2.16897	0.0000823
Bu_017_g04	FR749458	N/A	N/A	2.09822	0.0000765
Bu_017_g05	FR749459	N/A	N/A	1.83615	0.000736702
Bu_017_g06	FR749460	5-formyltetrahydrofolate cyclo-ligase	7.19782E-37	1.97263	0.00000951
Bu_017_g08	FR749462	influenza virus NS1A binding protein	4.89488E-75	2.00761	8.57E-08
Bu_017_g09	FR749463	YLP motif containing 1	2.14884E-09	2.27257	0.00326485
Bu_017_g10	FR749464	gtp-binding protein sar1b	3.57601E-71	2.03519	0.00107175
Bu_017_g12	FR749466	phosphoribosylformylglycinamidine synthase	9.44666E-28	1.82065	0.000160835
Bu_017_h04	FR749470	filamin A, alpha, actin binding protein	1.40715E-17	1.70448	0.000336329
Bu_017_h10	FR749476	CDC42 small efector 2	6.73489E-18	1.98795	0.00000266
Bu_017_h11	FR749477	proteasome subunit beta type-4	1.40229E-45	1.74433	0.00000349
